# Supplementary material for: Structure-Based Sequence Alignment of the Transmembrane Domains of All Human GPCRs: Phylogenetic, Structural and Functional Implications
Source: PLoS Comput Biol. 2016 Mar 30;12(3):e1004805. doi: 10.1371/journal.pcbi.1004805 (PMC4814114; doi:10.1371/journal.pcbi.1004805)
Supplement: S2 Table — S1 File has this alignment in fasta format. Since there are no gaps in the TM domains, the alignment of each protein is uniquely determined by the BW.50 residues for each TM 1 through 7. We list also the expected range of the helical TM regions, which is estimated as the average TM region in the known crystal structures from the same class. In the discussion of the bitter taste receptors (TAS2Rs), we identified two possible alignments of TM6, but only the first one is presented in the following table. The second choice is to decrease the start, end, and BW50 residue of TM6 by 4. (CSV) [file pcbi.1004805.s002.csv]

Count	Uniprot AC or Identifier	Name	Class	Most similar to	TM1 start	TM1 end	BW1.50	TM2 start	TM2 end	BW2.50	TM3 start	TM3 end	BW3.50	TM4 start	TM4 end	BW4.50	TM5 start	TM5 end	BW5.50	TM6 start	TM6 end	BW6.50	TM7 start	TM7 end	BW7.50
xray1	RHO	pdb|1GZM.A|RHO	A-alpha	A	34	64	N55	71	100	D83	106	140	R135	150	172	W161	200	230	P215	241	276	P267	286	309	P303
xray2	RHOact	pdb|3PQR.A|RHOact	A-alpha	A	34	64	N55	71	100	D83	106	140	R135	150	172	W161	200	235	P215	241	277	P267	286	308	P303
xray3	Beta1AR	pdb|2VT4.B|Beta1AR	A-alpha	A	40	68	N59	75	104	D87	111	144	R139	155	179	W166	205	236	P219	285	315	P305	322	344	P340
xray4	Beta2AR	pdb|2RH1.A|Beta2AR	A-alpha	A	31	60	N51	67	96	D79	103	136	R131	147	171	W158	197	229	P211	267	298	P288	305	327	P323
xray5	Beta2ARact	pdb|3SN6.R|Beta2ARact	A-alpha	A	31	60	N51	67	96	D79	104	136	R131	147	171	W158	197	236	P211	266	298	P288	305	327	P323
xray6	D3	pdb|3PBL.A|D3	A-alpha	A	32	56	N47	63	91	D75	100	133	R128	147	170	W158	186	216	P200	322	353	P344	362	386	P380
xray7	H1	pdb|3RZE.A|H1	A-alpha	A	29	54	N45	62	89	D73	96	130	R125	141	163	W152	188	216	P202	408	441	P430	448	471	P465
xray8	M2	pdb|3UON.A|M2	A-alpha	A	23	50	N41	57	85	D69	93	126	R121	137	166	W148	184	213	P198	384	412	P402	419	443	P437
xray9	M2act	pdb|4MQS.A|M2act	A-alpha	A	21	50	N41	57	86	D69	93	126	R121	137	166	W148	184	213	P198	381	412	P402	419	442	P437
xray10	M3	pdb|4DAJ.A|M3	A-alpha	A	65	94	N85	101	130	D113	137	170	R165	181	210	W192	228	256	P242	492	515	P505	522	546	P540
xray11	5HT1B	pdb|4IAR.A|5HT1B	A-alpha	A	46	76	N67	83	112	D95	119	152	R147	163	185	W174	206	238	P220	311	338	P329	348	372	P366
xray12	5HT2B	pdb|4NC3.A|5HT2B	A-alpha	A	54	81	N72	89	116	D100	126	158	R153	165	193	W180	211	247	P229	315	349	P339	355	382	P377
xray13	A2A	pdb|3EML.A|A2A	A-alpha	A	7	33	N24	41	67	D52	74	106	R102	118	141	W129	174	204	P189	223	258	P248	267	291	P285
xray14	A2Aact	pdb|3QAK.A|A2Aact	A-alpha	A	5	33	N24	40	67	D52	74	107	R102	118	141	W129	174	204	P189	223	258	P248	267	290	P285
xray15	S1P1	pdb|3V2Y.A|S1P1	A-alpha	A	42	72	N63	79	104	D91	114	146	R142	158	179	W168	200	230	L213	249	280	P271	293	314	P308
xray16	NTS1act	pdb|4GRV.A|NTS1act	A-beta	A	61	89	N82	99	129	D113	139	172	R167	186	207	W194	231	265	P249	302	332	P323	341	373	P366
xray17	CXCR4	pdb|3ODU.A|CXCR4	A-gamma	A	37	65	N56	72	99	D84	106	139	R134	145	174	W161	193	225	P211	231	266	P254	274	302	P299
xray18	CCR5	pdb|4MBS.A|CCR5	A-gamma	A	26	57	N48	64	91	D76	98	131	R126	142	165	W153	187	222	P206	230	259	P250	269	300	P294
xray19	KappaOR	pdb|4DJH.A|KappaOR	A-gamma	A	56	86	N77	93	121	D105	127	159	R156	170	196	W183	219	259	P238	267	299	P289	309	333	P327
xray20	MuOR	pdb|4DKL.A|MuOR	A-gamma	A	66	95	N86	102	130	D114	138	170	R165	181	205	W192	225	258	P244	273	305	P295	312	339	P333
xray21	NOP	pdb|4EA3.A|NOP	A-gamma	A	48	77	N69	85	113	D97	119	153	R148	164	188	W175	208	242	P227	252	287	P278	295	322	P316
xray22	DeltaOR	pdb|4EJ4.A|DeltaOR	A-gamma	A	42	76	N67	83	111	D95	118	151	R146	162	186	W173	206	238	P225	258	286	P276	294	321	P315
xray23	PAR1	pdb|3VW7.A|PAR1	A-delta	A	100	131	N120	136	163	D148	172	205	R200	216	239	W227	265	297	P282	305	338	P328	347	374	P368
xray24	P2Y12	pdb|4NTJ.A|P2Y12	A-delta	A	21	51	N43	58	85	D70	93	127	R122	138	161	W149	181	222	N201	235	260	P251	270	301	P295
xray25	CRF1	pdb|4K5Y.B|CRF1	B	B	116	143	L134	150	175	F162	186	218	L213	225	252	W236	269	296	V279	304	330	L329	343	367	S360
xray26	GLR	pdb|4L6R.A|GLR	B	B	127	163	L156	172	199	F184	217	255	L249	261	289	W272	301	334	A314	343	367	V364	375	403	A397
xray27	MGLU1	pdb|4OR2.A|MGLU1	C	C	591	616	T607	628	649	I638	654	685	I682	703	727	I714	750	774	L763	783	807	A800	811	839	L827
xray28	MGLU5	pdb|4OO9.A|MGLU5	C	C	578	603	T594	615	636	I625	641	677	A669	690	714	I701	737	761	L750	770	794	A787	798	827	L814
xray29	SMO	pdb|4N4W.A|SMO	F	F	224	254	T245	263	285	F274	312	344	W339	357	378	W365	397	432	V411	446	475	I465	515	536	S533
1	O14718	sp|O14718|OPSX_HUMAN	A-alpha	A	23	52	N43	59	87	D71	95	128	R123	138	162	W149	185	218	P201	233	265	P255	271	297	P291
2	O14804	sp|O14804|TAAR5_HUMAN	A-alpha	A	32	61	N52	68	96	D80	104	137	R132	148	172	W159	195	228	P211	245	277	P267	282	308	P302
3	O95136	sp|O95136|S1PR2_HUMAN	A-alpha	A	31	60	N51	67	95	D79	102	135	R130	145	169	W156	185	218	I201	226	258	P248	265	291	P285
4	O95977	sp|O95977|S1PR4_HUMAN	A-alpha	A	44	73	N64	80	108	D92	115	148	R143	159	183	W170	199	232	V215	244	276	P266	284	310	P304
5	P03999	sp|P03999|OPSB_HUMAN	A-alpha	A	32	61	N52	68	96	G80	104	137	R132	147	171	W158	196	229	P212	242	274	P264	280	306	P300
6	P04000	sp|P04000|OPSR_HUMAN	A-alpha	A	51	80	N71	87	115	D99	123	156	R151	166	190	W177	215	248	P231	261	293	P283	299	325	P319
7	P04001	sp|P04001|OPSG_HUMAN	A-alpha	A	51	80	N71	87	115	D99	123	156	R151	166	190	W177	215	248	P231	261	293	P283	299	325	P319
8	P07550	sp|P07550|ADRB2_HUMAN	A-alpha	A	31	60	N51	67	95	D79	103	136	R131	147	171	W158	195	228	P211	266	298	P288	303	329	P323
9	P08100	sp|P08100|OPSD_HUMAN	A-alpha	A	35	64	N55	71	99	D83	107	140	R135	150	174	W161	199	232	P215	245	277	P267	283	309	P303
10	P08172	sp|P08172|ACM2_HUMAN	A-alpha	A	21	50	N41	57	85	D69	93	126	R121	137	161	W148	182	215	P198	380	412	P402	417	443	P437
11	P08173	sp|P08173|ACM4_HUMAN	A-alpha	A	30	59	N50	66	94	D78	102	135	R130	146	170	W157	191	224	P207	393	425	P415	430	456	P450
12	P08588	sp|P08588|ADRB1_HUMAN	A-alpha	A	56	85	N76	92	120	D104	128	161	R156	172	196	W183	220	253	P236	317	349	P339	354	380	P374
13	P08908	sp|P08908|5HT1A_HUMAN	A-alpha	A	34	63	N54	70	98	D82	106	139	R134	150	174	W161	191	224	P207	338	370	P360	377	403	P397
14	P08912	sp|P08912|ACM5_HUMAN	A-alpha	A	28	57	N48	64	92	D76	100	133	R128	144	168	W155	189	222	P205	435	467	P457	472	498	P492
15	P08913	sp|P08913|ADA2A_HUMAN	A-alpha	A	31	60	N51	67	95	D79	103	136	R131	147	171	W158	192	225	P208	367	399	P389	403	429	P423
16	P11229	sp|P11229|ACM1_HUMAN	A-alpha	A	23	52	N43	59	87	D71	95	128	R123	139	163	W150	184	217	P200	358	390	P380	395	421	P415
17	P13945	sp|P13945|ADRB3_HUMAN	A-alpha	A	35	64	N55	71	99	D83	107	140	R135	151	175	W162	200	233	P216	285	317	P307	323	349	P343
18	P14416	sp|P14416|DRD2_HUMAN	A-alpha	A	32	61	N52	68	96	D80	104	137	R132	149	173	W160	185	218	P201	366	398	P388	403	429	P423
19	P18089	sp|P18089|ADA2B_HUMAN	A-alpha	A	10	39	N30	46	74	D58	82	115	R110	126	150	W137	168	201	P184	361	393	P383	400	426	P420
20	P18825	sp|P18825|ADA2C_HUMAN	A-alpha	A	49	78	N69	85	113	D97	121	154	R149	165	189	W176	206	239	P222	375	407	P397	414	440	P434
21	P20309	sp|P20309|ACM3_HUMAN	A-alpha	A	66	95	N86	102	130	D114	138	171	R166	182	206	W193	227	260	P243	484	516	P506	521	547	P541
22	P21453	sp|P21453|S1PR1_HUMAN	A-alpha	A	43	72	N63	79	107	D91	114	147	R142	157	181	W168	197	230	L213	249	281	P271	288	314	P308
23	P21554	sp|P21554|CNR1_HUMAN	A-alpha	A	113	142	E133	150	178	A162	185	218	D213	229	253	M240	269	302	V285	335	367	G357	373	399	N393
24	P21728	sp|P21728|DRD1_HUMAN	A-alpha	A	21	50	N41	58	86	D70	93	126	R121	137	161	W148	190	223	P206	265	297	P287	308	334	P328
25	P21731	sp|P21731|TA2R_HUMAN	A-alpha	A	22	51	N42	62	90	D74	102	135	R130	146	170	W157	189	222	G205	238	270	P260	285	311	P305
26	P21917	sp|P21917|DRD4_HUMAN	A-alpha	A	32	61	N52	68	96	D80	105	138	R133	149	173	W160	188	221	P204	387	419	P409	425	451	P445
27	P21918	sp|P21918|DRD5_HUMAN	A-alpha	A	38	67	N58	75	103	D87	110	143	R138	154	178	W165	221	254	P237	289	321	P311	336	362	P356
28	P25021	sp|P25021|HRH2_HUMAN	A-alpha	A	16	45	N36	52	80	D64	88	121	R116	132	156	W143	178	211	P194	227	259	P249	265	291	P285
29	P25100	sp|P25100|ADA1D_HUMAN	A-alpha	A	94	123	N114	130	158	D142	166	199	R194	210	234	W221	250	283	P266	341	373	P363	379	405	P399
30	P28221	sp|P28221|5HT1D_HUMAN	A-alpha	A	36	65	N56	72	100	D84	108	141	R136	152	176	W163	193	226	P209	294	326	P316	333	359	P353
31	P28222	sp|P28222|5HT1B_HUMAN	A-alpha	A	47	76	N67	83	111	D95	119	152	R147	163	187	W174	204	237	P220	307	339	P329	346	372	P366
32	P28223	sp|P28223|5HT2A_HUMAN	A-alpha	A	72	101	N92	108	136	D120	145	178	R173	189	213	W200	230	263	P246	316	348	P338	357	383	P377
33	P28335	sp|P28335|5HT2C_HUMAN	A-alpha	A	51	80	N71	87	115	D99	124	157	R152	168	192	W179	210	243	P226	304	336	P326	345	371	P365
34	P28566	sp|P28566|5HT1E_HUMAN	A-alpha	A	20	49	N40	56	84	D68	92	125	R120	136	160	W147	178	211	P194	284	316	P306	321	347	P341
35	P29274	sp|P29274|AA2AR_HUMAN	A-alpha	A	4	33	N24	40	68	D52	74	107	R102	118	142	W129	173	206	P189	226	258	P248	265	291	P285
36	P29275	sp|P29275|AA2BR_HUMAN	A-alpha	A	5	34	N25	41	69	D53	75	108	R103	119	143	W130	178	211	P194	227	259	P249	267	293	P287
37	P30542	sp|P30542|AA1R_HUMAN	A-alpha	A	7	36	N27	43	71	D55	77	110	R105	121	145	W132	176	209	P192	227	259	P249	265	291	P285
38	P30939	sp|P30939|5HT1F_HUMAN	A-alpha	A	21	50	N41	57	85	D69	93	126	R121	137	161	W148	177	210	P193	286	318	P308	324	350	P344
39	P32245	sp|P32245|MC4R_HUMAN	A-alpha	A	42	71	N62	78	106	D90	119	152	R147	163	187	W174	188	221	M204	238	270	P260	279	305	P299
40	P33032	sp|P33032|MC5R_HUMAN	A-alpha	A	34	63	N54	70	98	D82	112	145	R140	156	180	W167	181	214	M197	231	263	P253	272	298	P292
41	P33765	sp|P33765|AA3R_HUMAN	A-alpha	A	10	39	N30	46	74	D58	80	113	R108	124	148	W135	173	206	P189	223	255	P245	259	285	P279
42	P34969	sp|P34969|5HT7R_HUMAN	A-alpha	A	79	108	N99	115	143	D127	152	185	R180	196	220	W207	235	268	P251	320	352	P342	361	387	P381
43	P34972	sp|P34972|CNR2_HUMAN	A-alpha	A	31	60	N51	68	96	D80	103	136	R131	147	171	W158	185	218	L201	238	270	P260	276	302	P296
44	P34995	sp|P34995|PE2R1_HUMAN	A-alpha	A	30	59	N50	72	100	D84	107	140	R135	151	175	A162	196	229	L212	290	322	P312	328	354	P348
45	P35348	sp|P35348|ADA1A_HUMAN	A-alpha	A	24	53	N44	60	88	D72	96	129	R124	140	164	W151	180	213	P196	265	297	P287	303	329	P323
46	P35367	sp|P35367|HRH1_HUMAN	A-alpha	A	25	54	N45	61	89	D73	97	130	R125	141	165	W152	186	219	P202	408	440	P430	445	471	P465
47	P35368	sp|P35368|ADA1B_HUMAN	A-alpha	A	43	72	N63	79	107	D91	115	148	R143	159	183	W170	199	232	P215	287	319	P309	325	351	P345
48	P35408	sp|P35408|PE2R4_HUMAN	A-alpha	A	15	44	N35	53	81	D65	89	122	R117	133	157	Y144	177	210	S193	265	297	P287	306	332	P326
49	P35462	sp|P35462|DRD3_HUMAN	A-alpha	A	27	56	N47	63	91	D75	100	133	R128	147	171	W158	184	217	P200	322	354	P344	360	386	P380
50	P41595	sp|P41595|5HT2B_HUMAN	A-alpha	A	52	81	N72	88	116	D100	125	158	R153	169	193	W180	213	246	P229	317	349	P339	357	383	P377
51	P41968	sp|P41968|MC3R_HUMAN	A-alpha	A	36	65	N56	72	100	D84	114	147	R142	158	182	W169	183	216	M199	235	267	P257	276	302	P296
52	P43088	sp|P43088|PF2R_HUMAN	A-alpha	A	24	53	N44	65	93	D77	105	138	R133	149	173	C160	194	227	L210	242	274	P264	281	307	P301
53	P43115	sp|P43115|PE2R3_HUMAN	A-alpha	A	46	75	N66	87	115	D99	127	160	R155	171	195	W182	223	256	L239	275	307	P297	323	349	P343
54	P43116	sp|P43116|PE2R2_HUMAN	A-alpha	A	19	48	N39	66	94	D78	106	139	R134	150	174	Y161	189	222	L205	257	289	P279	292	318	P312
55	P43119	sp|P43119|PI2R_HUMAN	A-alpha	A	11	40	N31	48	76	D60	89	122	R117	133	157	Y144	177	210	A193	232	264	P254	269	295	P289
56	P46089	sp|P46089|GPR3_HUMAN	A-alpha	A	38	67	N58	74	102	D86	106	139	R134	150	174	W161	189	222	V205	240	272	P262	274	300	P294
57	P46095	sp|P46095|GPR6_HUMAN	A-alpha	A	69	98	E89	105	133	A117	137	170	D165	181	205	T192	220	253	M236	271	303	L293	305	331	N325
58	P47775	sp|P47775|GPR12_HUMAN	A-alpha	A	42	71	N62	78	106	D90	110	143	R138	154	178	W165	193	226	M209	244	276	P266	278	304	P298
59	P47898	sp|P47898|5HT5A_HUMAN	A-alpha	A	38	67	N58	74	102	D86	111	144	R139	155	179	W166	196	229	P212	278	310	P300	315	341	P335
60	P48039	sp|P48039|MTR1A_HUMAN	A-alpha	A	25	54	N45	61	89	D73	97	130	R125	141	165	W152	183	216	P199	231	263	P253	272	298	A292
61	P49286	sp|P49286|MTR1B_HUMAN	A-alpha	A	38	67	N58	74	102	D86	110	143	R138	154	178	W165	196	229	P212	244	276	P266	285	311	A305
62	P50406	sp|P50406|5HT6R_HUMAN	A-alpha	A	24	53	N44	60	88	D72	96	129	R124	140	164	W151	184	217	P200	261	293	P283	297	323	P317
63	Q01718	sp|Q01718|ACTHR_HUMAN	A-alpha	A	22	51	N42	58	86	D70	100	133	R128	144	168	W155	169	202	M185	212	244	P234	253	279	P273
64	Q01726	sp|Q01726|MSHR_HUMAN	A-alpha	A	36	65	N56	72	100	D84	114	147	R142	158	182	W169	183	216	M199	234	266	P256	275	301	P295
65	Q13258	sp|Q13258|PD2R_HUMAN	A-alpha	A	14	43	N34	60	88	D72	102	135	C130	146	170	S157	192	225	A208	258	290	P280	300	326	P320
66	Q13585	sp|Q13585|MTR1L_HUMAN	A-alpha	A	26	55	N46	62	90	D74	98	131	R126	142	166	W153	184	217	P200	230	262	P252	271	297	A291
67	Q13639	sp|Q13639|5HT4R_HUMAN	A-alpha	A	17	46	N37	54	82	D66	90	123	R118	135	159	W146	188	221	P204	252	284	P274	289	315	P309
68	Q8NDV2	sp|Q8NDV2|GPR26_HUMAN	A-alpha	A	3	32	N23	40	68	N52	76	109	R104	120	144	W131	168	201	S184	234	266	P256	271	297	P291
69	Q92633	sp|Q92633|LPAR1_HUMAN	A-alpha	A	47	76	N67	83	111	D95	118	151	R146	161	185	W172	201	234	T217	251	283	P273	288	314	P308
70	Q969N4	sp|Q969N4|TAAR8_HUMAN	A-alpha	A	29	58	N49	65	93	D77	101	134	R129	145	169	W156	192	225	P208	250	282	P272	287	313	P307
71	Q96P69	sp|Q96P69|GPR78_HUMAN	A-alpha	A	3	32	N23	40	68	H52	76	109	Q104	120	144	W131	168	201	P184	234	266	P256	271	297	P291
72	Q96RI8	sp|Q96RI8|TAAR6_HUMAN	A-alpha	A	30	59	N50	66	94	D78	102	135	R130	146	170	W157	193	226	P209	251	283	P273	288	314	P308
73	Q96RI9	sp|Q96RI9|TAAR9_HUMAN	A-alpha	A	30	59	N50	66	94	D78	102	135	R130	146	170	W157	193	226	P209	251	283	P273	288	314	P308
74	Q96RJ0	sp|Q96RJ0|TAAR1_HUMAN	A-alpha	A	21	50	N41	57	85	D69	93	126	R121	137	161	W148	186	219	P202	244	276	P266	281	307	P301
75	Q99500	sp|Q99500|S1PR3_HUMAN	A-alpha	A	37	66	N57	73	101	D85	108	141	R136	151	175	W162	191	224	I207	236	268	P258	275	301	P295
76	Q99679	sp|Q99679|GPR21_HUMAN	A-alpha	A	26	55	N46	63	91	D75	99	132	R127	143	167	W154	187	220	A203	245	277	P267	281	307	C301
77	Q9BZJ7	sp|Q9BZJ7|GPR62_HUMAN	A-alpha	A	12	41	N32	46	74	D58	85	118	R113	126	150	W137	168	201	P184	234	266	P256	267	293	P287
78	Q9BZJ8	sp|Q9BZJ8|GPR61_HUMAN	A-alpha	A	40	69	N60	74	102	D86	112	145	R140	156	180	W167	204	237	P220	280	312	P302	318	344	P338
79	Q9H1Y3	sp|Q9H1Y3|OPN3_HUMAN	A-alpha	A	39	68	N59	75	103	D87	111	144	R139	151	175	W162	198	231	P214	248	280	P270	286	312	P306
80	Q9H228	sp|Q9H228|S1PR5_HUMAN	A-alpha	A	34	63	N54	70	98	D82	105	138	R133	148	172	W159	188	221	I204	244	276	P266	283	309	P303
81	Q9H3N8	sp|Q9H3N8|HRH4_HUMAN	A-alpha	A	13	42	N33	49	77	D61	84	117	R112	129	153	W140	170	203	P186	296	328	P318	335	361	P355
82	Q9HBW0	sp|Q9HBW0|LPAR2_HUMAN	A-alpha	A	30	59	N50	66	94	D78	101	134	R129	144	168	W155	184	217	V200	234	266	P256	272	298	A292
83	Q9P1P4	sp|Q9P1P4|TAAR3_HUMAN	A-alpha	A	29	58	N49	65	93	D77	101	134	R129	145	169	W156	193	226	P209	249	281	P271	286	312	P306
84	Q9P1P5	sp|Q9P1P5|TAAR2_HUMAN	A-alpha	A	41	70	N61	77	105	D89	113	146	R141	157	181	W168	205	238	P221	255	287	P277	292	318	P312
85	Q9UBY5	sp|Q9UBY5|LPAR3_HUMAN	A-alpha	A	28	57	N48	64	92	D76	99	132	R127	142	166	W153	182	215	A198	232	264	P254	270	296	P290
86	Q9UHM6	sp|Q9UHM6|OPN4_HUMAN	A-alpha	A	68	97	N88	104	132	D116	140	173	R168	184	208	W195	231	264	P247	289	321	P311	327	353	P347
87	Q9Y2T5	sp|Q9Y2T5|GPR52_HUMAN	A-alpha	A	38	67	N58	75	103	D87	111	144	R139	155	179	W166	199	232	A215	258	290	P280	294	320	C314
88	Q9Y5N1	sp|Q9Y5N1|HRH3_HUMAN	A-alpha	A	32	61	N52	68	96	D80	104	137	R132	149	173	W160	194	227	P210	351	383	P373	389	415	P409
89	O15354	sp|O15354|GPR37_HUMAN	A-beta	A	258	287	G278	294	322	W306	330	363	D358	375	399	I386	437	470	L453	484	516	I506	525	551	T545
90	O43193	sp|O43193|MTLR_HUMAN	A-beta	A	36	65	N56	72	100	D84	108	141	R136	152	176	W163	243	276	P259	291	323	P313	332	358	P352
91	O43613	sp|O43613|OX1R_HUMAN	A-beta	A	44	73	N64	80	108	D92	116	149	R144	158	182	W169	211	244	P227	291	323	P313	335	361	P355
92	O43614	sp|O43614|OX2R_HUMAN	A-beta	A	52	81	N72	88	116	D100	124	157	R152	166	190	W177	219	252	P235	297	329	P319	341	367	P361
93	O60883	sp|O60883|ETBR2_HUMAN	A-beta	A	128	157	N148	164	192	D176	200	233	R228	245	269	W256	305	338	P321	352	384	P374	393	419	P413
94	O95665	sp|O95665|NTR2_HUMAN	A-beta	A	30	59	N50	67	95	G79	105	138	R133	149	173	W160	202	235	P218	290	322	P312	335	361	P355
95	P21452	sp|P21452|NK2R_HUMAN	A-beta	A	31	60	N51	67	95	D79	103	136	R131	145	169	W156	193	226	P209	243	275	P265	284	310	P304
96	P24530	sp|P24530|EDNRB_HUMAN	A-beta	A	99	128	N119	135	163	D147	171	204	R199	215	239	W226	269	302	P285	316	348	P338	363	389	P383
97	P25101	sp|P25101|EDNRA_HUMAN	A-beta	A	78	107	N98	114	142	D126	155	188	R183	199	223	W210	251	284	P267	299	331	P321	346	372	P366
98	P25103	sp|P25103|NK1R_HUMAN	A-beta	A	30	59	N50	66	94	E78	102	135	R130	144	168	W155	192	225	P208	241	273	P263	282	308	P302
99	P25929	sp|P25929|NPY1R_HUMAN	A-beta	A	38	67	N58	74	102	D86	110	143	R138	152	176	W163	207	240	P223	256	288	P278	297	323	P317
100	P28336	sp|P28336|NMBR_HUMAN	A-beta	A	41	70	N61	77	105	D89	113	146	R141	157	181	W168	208	241	P224	259	291	P281	301	327	P321
101	P29371	sp|P29371|NK3R_HUMAN	A-beta	A	83	112	N103	119	147	D131	155	188	R183	197	221	W208	243	276	P259	292	324	P314	333	359	P353
102	P30518	sp|P30518|V2R_HUMAN	A-beta	A	35	64	N55	73	101	D85	109	142	R137	153	177	W164	201	234	P217	264	296	P286	302	328	P322
103	P30550	sp|P30550|GRPR_HUMAN	A-beta	A	38	67	N58	74	102	D86	110	143	R138	154	178	W165	206	239	P222	257	289	P279	299	325	P319
104	P30559	sp|P30559|OXYR_HUMAN	A-beta	A	37	66	N57	73	101	D85	109	142	R137	150	174	W161	196	229	P212	268	300	P290	306	332	P326
105	P30968	sp|P30968|GNRHR_HUMAN	A-beta	A	33	62	N53	75	103	N87	111	144	R139	153	177	W164	207	240	P223	260	292	P282	300	326	P320
106	P30989	sp|P30989|NTR1_HUMAN	A-beta	A	61	90	N81	100	128	D112	138	171	R166	182	206	W193	232	265	P248	296	328	P318	341	367	P361
107	P32238	sp|P32238|CCKAR_HUMAN	A-beta	A	39	68	N59	75	103	D87	111	144	R139	155	179	W166	205	238	P221	306	338	P328	347	373	P367
108	P32239	sp|P32239|GASR_HUMAN	A-beta	A	52	81	N72	88	116	D100	124	157	R152	168	192	W179	214	247	P230	326	358	P348	367	393	P387
109	P32247	sp|P32247|BRS3_HUMAN	A-beta	A	45	74	N65	81	109	D93	117	150	R145	161	185	W172	213	246	P229	264	296	P286	307	333	P327
110	P37288	sp|P37288|V1AR_HUMAN	A-beta	A	49	78	N69	85	113	D97	121	154	R149	164	188	W175	212	245	P228	284	316	P306	325	351	P345
111	P47901	sp|P47901|V1BR_HUMAN	A-beta	A	32	61	N52	68	96	D80	104	137	R132	147	171	W158	195	228	P211	274	306	P296	315	341	P335
112	P49146	sp|P49146|NPY2R_HUMAN	A-beta	A	48	77	N68	84	112	D96	120	153	R148	162	186	W173	215	248	P231	261	293	P283	302	328	P322
113	P49683	sp|P49683|PRLHR_HUMAN	A-beta	A	58	87	N78	94	122	D106	131	164	R159	173	197	W184	221	254	P237	271	303	P293	312	338	P332
114	P50391	sp|P50391|NPY4R_HUMAN	A-beta	A	39	68	N59	75	103	D87	111	144	R139	153	177	W164	210	243	P226	258	290	P280	299	325	P319
115	Q15761	sp|Q15761|NPY5R_HUMAN	A-beta	A	39	68	N59	75	103	D87	111	144	R139	153	177	W164	207	240	P223	361	393	P383	402	428	P422
116	Q92847	sp|Q92847|GHSR_HUMAN	A-beta	A	41	70	N61	77	105	D89	113	146	R141	157	181	W168	208	241	P224	256	288	P278	300	326	P320
117	Q9GZQ4	sp|Q9GZQ4|NMUR2_HUMAN	A-beta	A	43	72	N63	79	107	D91	116	149	R144	160	184	W171	212	245	P228	261	293	P283	304	330	P324
118	Q9GZQ6	sp|Q9GZQ6|NPFF1_HUMAN	A-beta	A	41	70	N61	77	105	D89	113	146	R141	155	179	W166	212	245	P228	263	295	P285	306	332	P326
119	Q9HB89	sp|Q9HB89|NMUR1_HUMAN	A-beta	A	58	87	N78	94	122	D106	131	164	R159	175	199	W186	227	260	P243	290	322	P312	333	359	P353
120	Q9NYM4	sp|Q9NYM4|GPR83_HUMAN	A-beta	A	69	98	N89	105	133	D117	141	174	R169	183	207	W194	235	268	P251	285	317	P307	322	348	P342
121	Q9Y5X5	sp|Q9Y5X5|NPFF2_HUMAN	A-beta	A	145	174	N165	181	209	D193	217	250	R245	259	283	W270	317	350	P333	369	401	P391	412	438	P432
122	O00155	sp|O00155|GPR25_HUMAN	A-gamma	A	37	66	N57	73	101	D85	109	142	R137	153	177	W164	198	231	P214	237	269	P259	284	310	P304
123	O00421	sp|O00421|CCRL2_HUMAN	A-gamma	A	36	65	N56	72	99	N84	100	133	R128	145	169	W156	196	229	P212	231	263	P253	277	303	P297
124	O00574	sp|O00574|CXCR6_HUMAN	A-gamma	A	29	58	N49	65	93	D77	99	132	R127	145	169	W156	187	220	P203	224	256	P246	265	291	P285
125	O00590	sp|O00590|ACKR2_HUMAN	A-gamma	A	44	73	N64	80	108	N92	114	147	K142	158	182	W169	206	239	P222	243	275	P265	289	315	P309
126	O15218	sp|O15218|GP182_HUMAN	A-gamma	A	51	80	N71	87	115	D99	123	156	R151	167	191	W178	214	247	P230	251	283	P273	297	323	P317
127	O43603	sp|O43603|GALR2_HUMAN	A-gamma	A	23	52	N43	59	87	D71	95	128	R123	139	163	W150	183	216	P199	229	261	P251	269	295	P289
128	O60755	sp|O60755|GALR3_HUMAN	A-gamma	A	15	44	N35	56	84	D68	92	125	R120	136	160	W147	180	213	P196	228	260	P250	268	294	P288
129	O75388	sp|O75388|GPR32_HUMAN	A-gamma	A	41	70	N61	76	104	D88	111	144	R139	155	179	W166	212	245	P228	249	281	P271	293	319	P313
130	P21462	sp|P21462|FPR1_HUMAN	A-gamma	A	24	53	N44	59	87	D71	95	128	R123	139	163	W150	197	230	P213	234	266	P256	278	304	P298
131	P21730	sp|P21730|C5AR1_HUMAN	A-gamma	A	35	64	N55	70	98	D82	106	139	R134	150	174	W161	198	231	P214	235	267	P257	277	303	P297
132	P25024	sp|P25024|CXCR1_HUMAN	A-gamma	A	37	66	N57	73	101	D85	107	140	R135	150	174	W161	198	231	P214	235	267	P257	282	308	P302
133	P25025	sp|P25025|CXCR2_HUMAN	A-gamma	A	46	75	N66	82	110	D94	116	149	R144	159	183	W170	207	240	P223	244	276	P266	291	317	P311
134	P25089	sp|P25089|FPR3_HUMAN	A-gamma	A	24	53	N44	59	87	D71	95	128	R123	139	163	W150	197	230	P213	234	266	P256	279	305	P299
135	P25090	sp|P25090|FPR2_HUMAN	A-gamma	A	24	53	N44	59	87	D71	95	128	R123	139	163	W150	197	230	P213	234	266	P256	279	305	P299
136	P25106	sp|P25106|ACKR3_HUMAN	A-gamma	A	42	71	N62	78	106	D90	114	147	R142	158	182	W169	208	241	P224	245	277	P267	292	318	P312
137	P30411	sp|P30411|BKRB2_HUMAN	A-gamma	A	55	84	N75	91	119	D103	127	160	R155	171	195	W182	220	253	P236	263	295	P285	309	335	P329
138	P30556	sp|P30556|AGTR1_HUMAN	A-gamma	A	26	55	N46	62	90	D74	98	131	R126	142	166	W153	191	224	P207	233	265	P255	279	305	P299
139	P30872	sp|P30872|SSR1_HUMAN	A-gamma	A	56	85	N76	92	120	D104	127	160	R155	171	195	W182	219	252	P235	264	296	P286	300	326	P320
140	P30874	sp|P30874|SSR2_HUMAN	A-gamma	A	41	70	N61	77	105	D89	112	145	R140	156	180	W167	204	237	P220	249	281	P271	289	315	P309
141	P31391	sp|P31391|SSR4_HUMAN	A-gamma	A	45	74	N65	81	109	D93	116	149	R144	160	184	W171	207	240	P223	252	284	P274	288	314	P308
142	P32246	sp|P32246|CCR1_HUMAN	A-gamma	A	32	61	N52	68	96	D80	103	136	R131	147	171	W158	195	228	P211	232	264	P254	278	304	P298
143	P32248	sp|P32248|CCR7_HUMAN	A-gamma	A	56	85	N76	92	120	D104	126	159	R154	172	196	W183	219	252	P235	256	288	P278	303	329	P323
144	P32302	sp|P32302|CXCR5_HUMAN	A-gamma	A	49	78	N69	85	113	D97	119	152	R147	163	187	W174	214	247	P230	252	284	P274	299	325	P319
145	P32745	sp|P32745|SSR3_HUMAN	A-gamma	A	42	71	N62	78	106	D90	113	146	R141	157	181	W168	202	235	P218	250	282	P272	290	316	P310
146	P35346	sp|P35346|SSR5_HUMAN	A-gamma	A	38	67	N58	74	102	D86	109	142	R137	153	177	W164	197	230	P213	241	273	P263	281	307	P301
147	P35372	sp|P35372|OPRM_HUMAN	A-gamma	A	67	96	G87	103	131	A115	138	171	D166	182	206	N193	229	262	M245	274	306	T296	314	340	N334
148	P35414	sp|P35414|APJ_HUMAN	A-gamma	A	26	55	N46	63	91	D75	99	132	R127	143	167	W154	197	230	P213	241	273	P263	286	312	P306
149	P41143	sp|P41143|OPRD_HUMAN	A-gamma	A	47	76	N67	83	111	D95	118	151	R146	162	186	W173	209	242	P225	254	286	P276	295	321	P315
150	P41145	sp|P41145|OPRK_HUMAN	A-gamma	A	56	85	G76	92	120	A104	127	160	D155	171	195	I182	221	254	I237	266	298	T288	306	332	N326
151	P41146	sp|P41146|OPRX_HUMAN	A-gamma	A	49	78	N69	85	113	D97	120	153	R148	164	188	W175	211	244	P227	256	288	P278	296	322	P316
152	P41597	sp|P41597|CCR2_HUMAN	A-gamma	A	40	69	N60	76	104	D88	110	143	R138	154	178	W165	198	231	P214	236	268	P258	282	308	P302
153	P46091	sp|P46091|GPR1_HUMAN	A-gamma	A	36	65	N56	71	99	D83	107	140	H135	151	175	W162	202	235	P218	239	271	P261	281	307	P301
154	P46092	sp|P46092|CCR10_HUMAN	A-gamma	A	39	68	N59	76	104	D88	110	143	R138	155	179	W166	203	236	P219	240	272	P262	287	313	P307
155	P46094	sp|P46094|XCR1_HUMAN	A-gamma	A	29	58	N49	65	93	D77	99	132	R127	143	167	W154	181	214	S197	218	250	P240	264	290	P284
156	P46663	sp|P46663|BKRB1_HUMAN	A-gamma	A	35	64	N55	71	99	D83	107	140	R135	151	175	W162	198	231	P214	243	275	P265	289	315	P309
157	P47211	sp|P47211|GALR1_HUMAN	A-gamma	A	31	60	N51	69	97	D81	105	138	R133	149	173	W160	196	229	P212	240	272	P262	280	306	P300
158	P48145	sp|P48145|NPBW1_HUMAN	A-gamma	A	35	64	N55	71	99	D83	106	139	R134	152	176	W163	199	232	P215	244	276	P266	284	310	P304
159	P48146	sp|P48146|NPBW2_HUMAN	A-gamma	A	43	72	N63	79	107	D91	114	147	R142	160	184	W171	208	241	P224	253	285	P275	293	319	P313
160	P49238	sp|P49238|CX3C1_HUMAN	A-gamma	A	29	58	N49	65	93	D77	99	132	R127	143	167	W154	187	220	P203	224	256	P246	270	296	P290
161	P49682	sp|P49682|CXCR3_HUMAN	A-gamma	A	51	80	N71	87	115	D99	121	154	R149	165	189	W176	211	244	P227	248	280	P270	295	321	P315
162	P49685	sp|P49685|GPR15_HUMAN	A-gamma	A	31	60	N51	67	95	D79	103	136	R131	147	171	W158	191	224	P207	234	266	P256	279	305	P299
163	P50052	sp|P50052|AGTR2_HUMAN	A-gamma	A	42	71	N62	78	106	D90	114	147	R142	157	181	W168	207	240	P223	249	281	P271	295	321	P315
164	P51677	sp|P51677|CCR3_HUMAN	A-gamma	A	32	61	N52	68	96	D80	103	136	R131	147	171	W158	195	228	P211	232	264	P254	278	304	P298
165	P51679	sp|P51679|CCR4_HUMAN	A-gamma	A	37	66	N57	73	101	D85	107	140	R135	151	175	W162	198	231	P214	235	267	P257	281	307	P301
166	P51681	sp|P51681|CCR5_HUMAN	A-gamma	A	28	57	N48	64	92	D76	98	131	R126	142	166	W153	190	223	P206	228	260	P250	274	300	P294
167	P51684	sp|P51684|CCR6_HUMAN	A-gamma	A	44	73	N64	80	108	D92	115	148	R143	161	185	W172	210	243	P226	247	279	P269	293	319	P313
168	P51685	sp|P51685|CCR8_HUMAN	A-gamma	A	33	62	N53	69	97	D81	103	136	R131	147	171	W158	194	227	P210	231	263	P253	277	303	P297
169	P51686	sp|P51686|CCR9_HUMAN	A-gamma	A	46	75	N66	82	110	D94	116	149	R144	162	186	W173	210	243	P226	247	279	P269	294	320	P314
170	P61073	sp|P61073|CXCR4_HUMAN	A-gamma	A	36	65	N56	72	100	D84	106	139	R134	150	174	W161	195	228	P211	232	264	P254	279	305	P299
171	Q15722	sp|Q15722|LT4R1_HUMAN	A-gamma	A	16	45	N36	52	80	D64	87	120	R115	131	155	W142	177	210	P193	214	246	P236	262	288	P282
172	Q969F8	sp|Q969F8|KISSR_HUMAN	A-gamma	A	40	69	N60	76	104	D88	112	145	R140	156	180	W167	200	233	P216	256	288	P278	300	326	P320
173	Q99788	sp|Q99788|CML1_HUMAN	A-gamma	A	38	67	N58	73	101	D85	109	142	R137	153	177	W164	216	249	P232	253	285	P275	293	319	P313
174	Q9NPB9	sp|Q9NPB9|ACKR4_HUMAN	A-gamma	A	39	68	N59	75	103	D87	109	142	R137	151	175	W162	196	229	P212	233	265	P255	280	306	P300
175	Q9NPC1	sp|Q9NPC1|LT4R2_HUMAN	A-gamma	A	49	78	N69	87	115	D99	122	155	R150	166	190	W177	208	241	P224	248	280	P270	296	322	P316
176	Q9NSD7	sp|Q9NSD7|RL3R1_HUMAN	A-gamma	A	79	108	N99	116	144	D128	152	185	R180	211	235	W222	263	296	P279	319	351	P341	366	392	P386
177	Q9P296	sp|Q9P296|C5AR2_HUMAN	A-gamma	A	33	62	N53	68	96	D80	104	137	L132	148	172	W159	196	227	P212	228	258	P248	268	294	P288
178	Q9Y5Y4	sp|Q9Y5Y4|PD2R2_HUMAN	A-gamma	A	30	59	N50	65	93	D77	101	134	R129	145	169	W156	202	235	P218	239	271	P261	281	307	P301
179	O00254	sp|O00254|PAR3_HUMAN	A-delta	A	92	121	N112	127	155	D139	163	196	R191	207	231	W218	258	291	P274	294	326	P316	335	361	P355
180	O00398	sp|O00398|P2Y10_HUMAN	A-delta	A	32	61	N52	68	96	D80	103	136	R131	146	170	W157	194	227	P210	236	268	P258	282	308	P302
181	O14626	sp|O14626|GP171_HUMAN	A-delta	A	12	41	S32	48	76	D60	84	117	R112	128	152	W139	175	208	F191	216	248	P238	262	288	P282
182	O75473	sp|O75473|LGR5_HUMAN	A-delta	A	555	584	N575	591	619	N603	634	667	R662	678	702	A689	720	753	C736	759	791	P781	797	823	P817
183	P04201	sp|P04201|MAS_HUMAN	A-delta	A	30	59	N50	65	93	D77	102	135	R130	146	170	W157	184	217	T200	221	253	P243	257	283	P277
184	P16473	sp|P16473|TSHR_HUMAN	A-delta	A	412	441	N432	448	476	D460	491	524	R519	535	559	W546	577	610	A593	617	649	P639	655	681	P675
185	P22888	sp|P22888|LSHR_HUMAN	A-delta	A	357	386	N377	393	421	D405	436	469	R464	480	504	W491	522	555	A538	562	594	P584	600	626	P620
186	P23945	sp|P23945|FSHR_HUMAN	A-delta	A	360	389	N380	396	424	D408	439	472	R467	483	507	W494	525	558	A541	565	597	P587	603	629	P623
187	P25105	sp|P25105|PTAFR_HUMAN	A-delta	A	13	42	N33	51	79	D63	87	120	R115	131	155	W142	182	215	V198	225	257	P247	270	296	P290
188	P25116	sp|P25116|PAR1_HUMAN	A-delta	A	100	129	N120	136	164	D148	172	205	R200	216	240	W227	266	299	P282	306	338	P328	348	374	P368
189	P32249	sp|P32249|GP183_HUMAN	A-delta	A	29	58	N49	65	93	D77	101	134	R129	145	169	W156	192	225	P208	237	269	P259	285	311	P305
190	P34981	sp|P34981|TRFR_HUMAN	A-delta	A	23	52	N43	59	87	D71	95	128	R123	139	163	W150	187	220	P203	259	291	P281	297	323	P317
191	P35410	sp|P35410|MAS1L_HUMAN	A-delta	A	73	102	N93	107	135	D119	143	176	R171	187	211	W198	220	253	S236	257	289	P279	291	317	P311
192	P41231	sp|P41231|P2RY2_HUMAN	A-delta	A	31	60	N51	67	95	D79	103	136	R131	147	171	W158	194	227	P210	238	270	P260	283	309	P303
193	P43657	sp|P43657|LPAR6_HUMAN	A-delta	A	15	44	N35	51	79	D63	86	119	R114	130	154	W141	180	213	P196	222	254	P244	268	294	P288
194	P46093	sp|P46093|GPR4_HUMAN	A-delta	A	15	44	N35	51	79	D63	87	120	R115	131	155	W142	177	210	P193	217	249	P239	263	289	P283
195	P47804	sp|P47804|RGR_HUMAN	A-delta	A	14	43	N34	50	78	D62	85	118	R113	125	149	W136	172	204	P188	205	236	P226	242	268	A262
196	P47900	sp|P47900|P2RY1_HUMAN	A-delta	A	49	78	N69	85	113	D97	121	154	R149	165	189	W176	213	246	P229	253	285	P275	301	327	P321
197	P49019	sp|P49019|HCAR3_HUMAN	A-delta	A	25	54	N45	61	89	D73	97	130	R125	141	165	W152	184	217	P200	224	256	P246	271	297	P291
198	P51582	sp|P51582|P2RY4_HUMAN	A-delta	A	33	62	N53	69	97	D81	105	138	R133	149	173	W160	196	229	P212	238	270	P260	283	309	P303
199	P55085	sp|P55085|PAR2_HUMAN	A-delta	A	73	102	N93	109	137	D121	145	178	R173	188	212	W199	238	271	P254	280	312	P302	321	347	P341
200	Q13304	sp|Q13304|GPR17_HUMAN	A-delta	A	57	86	N77	93	121	D105	129	162	R157	173	197	W184	216	249	P232	256	288	P278	302	328	P322
201	Q14330	sp|Q14330|GPR18_HUMAN	A-delta	A	20	49	N40	56	84	D68	91	124	R119	135	159	W146	183	216	P199	225	257	P247	263	289	V283
202	Q15077	sp|Q15077|P2RY6_HUMAN	A-delta	A	24	53	N44	60	88	D72	96	129	R124	141	165	W152	188	221	P204	232	264	P254	278	304	P298
203	Q15391	sp|Q15391|P2Y14_HUMAN	A-delta	A	20	49	N40	55	83	D67	91	124	R119	135	159	W146	182	215	V198	226	258	P248	272	298	P292
204	Q15743	sp|Q15743|OGR1_HUMAN	A-delta	A	19	48	N39	55	83	D67	91	124	R119	135	159	W146	181	214	P197	221	253	P243	263	289	P283
205	Q16581	sp|Q16581|C3AR_HUMAN	A-delta	A	21	50	N41	56	84	D68	92	125	R120	136	160	W147	332	365	P348	370	402	P392	412	438	P432
206	Q8IYL9	sp|Q8IYL9|PSYR_HUMAN	A-delta	A	12	41	N32	48	76	D60	84	117	R112	128	152	W139	179	212	P195	219	251	P241	267	293	P287
207	Q8N6U8	sp|Q8N6U8|GP161_HUMAN	A-delta	A	25	54	N45	61	89	N73	97	130	R125	141	165	W152	184	217	P200	263	295	P285	301	327	P321
208	Q8TDS4	sp|Q8TDS4|HCAR2_HUMAN	A-delta	A	25	54	N45	61	89	D73	97	130	R125	141	165	W152	184	217	P200	224	256	P246	271	297	P291
209	Q8TDS7	sp|Q8TDS7|MRGRD_HUMAN	A-delta	A	25	54	N45	60	88	D72	95	128	R123	139	163	W150	175	208	T191	214	246	P236	253	279	P273
210	Q8WXD0	sp|Q8WXD0|RXFP2_HUMAN	A-delta	A	412	441	G432	448	476	A460	491	524	E519	534	558	I545	584	617	L600	630	662	I652	667	693	N687
211	Q96AM1	sp|Q96AM1|MRGRF_HUMAN	A-delta	A	42	71	N62	77	105	D89	113	146	R141	157	181	W168	194	227	C210	232	264	Y254	268	294	P288
212	Q96G91	sp|Q96G91|P2Y11_HUMAN	A-delta	A	26	55	N46	63	91	D75	99	132	R127	143	167	W154	201	234	P217	241	273	P263	298	324	P318
213	Q96LA9	sp|Q96LA9|MRGX4_HUMAN	A-delta	A	25	54	N45	60	88	D72	92	125	R120	136	160	W147	172	205	C188	209	241	P231	249	275	P269
214	Q96LB0	sp|Q96LB0|MRGX3_HUMAN	A-delta	A	25	54	N45	60	88	D72	92	125	R120	136	160	W147	172	205	C188	209	241	P231	249	275	P269
215	Q96LB1	sp|Q96LB1|MRGX2_HUMAN	A-delta	A	28	57	N48	63	91	D75	99	132	R127	143	167	W154	179	212	F195	216	248	P238	256	282	P276
216	Q96LB2	sp|Q96LB2|MRGX1_HUMAN	A-delta	A	25	54	N45	60	88	D72	92	125	R120	136	160	W147	172	205	C188	209	241	P231	249	275	P269
217	Q96P65	sp|Q96P65|QRFPR_HUMAN	A-delta	A	43	72	N63	79	107	D91	115	148	R143	159	183	W170	210	243	P226	266	298	P288	309	335	P329
218	Q96P66	sp|Q96P66|GP101_HUMAN	A-delta	A	29	58	N49	65	93	D77	101	134	R129	145	169	W156	188	221	P204	392	424	P414	431	457	P451
219	Q96P68	sp|Q96P68|OXGR1_HUMAN	A-delta	A	31	60	N51	67	95	D79	103	136	R131	147	171	W158	194	227	P210	234	266	P256	279	305	L299
220	Q96RI0	sp|Q96RI0|PAR4_HUMAN	A-delta	A	75	104	N95	110	138	D122	146	179	R174	190	214	W201	240	273	P256	276	308	P298	317	343	P337
221	Q99677	sp|Q99677|LPAR4_HUMAN	A-delta	A	37	66	N57	73	101	D85	108	141	R136	152	176	W163	200	233	P216	242	274	P264	288	314	P308
222	Q9BPV8	sp|Q9BPV8|P2Y13_HUMAN	A-delta	A	42	71	N62	77	105	D89	113	146	R141	157	181	W168	204	237	V220	248	280	P270	294	320	P314
223	Q9BXA5	sp|Q9BXA5|SUCR1_HUMAN	A-delta	A	21	50	N41	57	85	D69	92	125	R120	136	160	W147	183	216	P199	225	257	P247	272	298	P292
224	Q9BXB1	sp|Q9BXB1|LGR4_HUMAN	A-delta	A	536	565	N556	572	600	N584	615	648	R643	659	683	F670	701	734	A717	740	772	P762	778	804	P798
225	Q9BXC0	sp|Q9BXC0|HCAR1_HUMAN	A-delta	A	13	42	N33	49	77	D61	85	118	R113	129	153	W140	172	205	P188	213	245	P235	255	281	P275
226	Q9BXC1	sp|Q9BXC1|GP174_HUMAN	A-delta	A	17	46	N37	53	81	D65	88	121	R116	131	155	W142	181	214	P197	223	255	P245	269	295	P289
227	Q9BY21	sp|Q9BY21|GPR87_HUMAN	A-delta	A	40	69	N60	75	103	D87	111	144	R139	155	179	W166	202	235	V218	245	277	P267	291	317	P311
228	Q9H1C0	sp|Q9H1C0|LPAR5_HUMAN	A-delta	A	20	49	N40	56	84	D68	91	124	R119	135	159	W146	187	220	P203	227	259	P249	274	300	P294
229	Q9H244	sp|Q9H244|P2Y12_HUMAN	A-delta	A	23	52	N43	58	86	D70	94	127	R122	138	162	W149	185	218	N201	229	261	P251	275	301	P295
230	Q9HBX8	sp|Q9HBX8|LGR6_HUMAN	A-delta	A	559	588	N579	596	624	N608	639	672	C667	683	707	L694	727	760	C743	766	798	P788	804	830	P824
231	Q9HBX9	sp|Q9HBX9|RXFP1_HUMAN	A-delta	A	403	432	N423	439	467	D451	482	515	K510	525	549	W536	575	608	A591	621	653	P643	658	684	P678
232	Q9HC97	sp|Q9HC97|GPR35_HUMAN	A-delta	A	18	47	N38	54	82	D66	86	119	R114	130	154	W141	167	200	P183	210	242	P232	253	279	A273
233	Q9NS75	sp|Q9NS75|CLTR2_HUMAN	A-delta	A	36	65	N56	72	100	D84	108	141	R136	152	176	W163	197	230	P213	240	272	P262	282	308	P302
234	Q9UNW8	sp|Q9UNW8|GP132_HUMAN	A-delta	A	40	69	N60	76	104	E88	112	145	R140	156	180	F167	195	228	P211	235	267	P257	285	311	P305
235	Q9Y271	sp|Q9Y271|CLTR1_HUMAN	A-delta	A	21	50	N41	57	85	D69	93	126	R121	137	161	W148	185	218	P201	226	258	P248	272	298	P292
236	Q9Y2T6	sp|Q9Y2T6|GPR55_HUMAN	A-delta	A	18	47	N38	58	86	D70	91	124	R119	135	159	W146	177	210	P193	219	251	P241	265	291	V285
237	P30988	sp|P30988|CALCR_HUMAN	B	B	156	188	T180	212	238	T224	247	283	Y277	289	317	G300	329	360	A341	368	393	V391	401	428	V421
238	Q16602	sp|Q16602|CALRL_HUMAN	B	B	132	164	L156	172	198	F184	207	243	L237	249	277	W260	289	320	A301	328	353	L351	361	388	S381
239	P34998	sp|P34998|CRFR1_HUMAN	B	B	110	142	L134	179	205	F191	212	248	L242	254	282	W265	296	327	V308	335	360	L358	369	396	S389
240	Q13324	sp|Q13324|CRFR2_HUMAN	B	B	107	139	L131	147	173	F159	179	215	L209	221	249	W232	263	294	V275	302	327	L325	336	363	S356
241	P47871	sp|P47871|GLR_HUMAN	B	B	132	164	L156	172	198	F184	219	255	L249	261	289	W272	302	333	A314	341	366	V364	377	404	A397
242	Q02643	sp|Q02643|GHRHR_HUMAN	B	B	120	152	L144	160	186	F172	197	233	L227	239	267	W250	280	311	S292	321	346	I344	353	380	A373
243	P48546	sp|P48546|GIPR_HUMAN	B	B	128	160	L152	168	194	F180	211	247	L241	253	281	W264	294	325	T306	333	358	V356	369	396	S389
244	P43220	sp|P43220|GLP1R_HUMAN	B	B	135	167	L159	175	201	F187	221	257	L251	263	291	W274	304	335	A316	343	368	I366	379	406	A399
245	O95838	sp|O95838|GLP2R_HUMAN	B	B	168	200	S192	208	234	S220	254	290	Y284	296	324	G307	337	368	L349	376	401	I399	412	439	V432
246	P41586	sp|P41586|PACR_HUMAN	B	B	144	176	L168	184	210	F196	221	257	L251	263	291	W274	304	335	S316	345	370	V368	377	404	A397
247	Q03431	sp|Q03431|PTH1R_HUMAN	B	B	178	210	L202	218	244	F230	276	312	L306	318	346	W329	358	389	S370	400	425	V423	436	463	A456
248	P49190	sp|P49190|PTH2R_HUMAN	B	B	135	167	L159	175	201	F187	231	267	L261	273	301	W284	313	344	A325	355	380	V378	390	417	S410
249	P47872	sp|P47872|SCTR_HUMAN	B	B	133	165	L157	173	199	F185	210	246	L240	252	280	W263	293	324	S305	334	359	V357	365	392	A385
250	P32241	sp|P32241|VIPR1_HUMAN	B	B	133	165	L157	173	199	F185	210	246	L240	252	280	W263	292	323	S304	333	358	M356	365	392	A385
251	P41587	sp|P41587|VIPR2_HUMAN	B	B	117	149	L141	157	183	F169	197	233	L227	238	266	W249	279	310	S291	320	345	V343	352	379	A372
252	Q5UAW9	sp|Q5UAW9|GP157_HUMAN	B	B	5	37	S29	45	71	D57	74	110	L104	118	146	W129	166	197	E178	216	241	V239	256	283	C276
253	P41180	sp|P41180|CASR_HUMAN	C	C	611	636	T627	648	669	L658	674	708	V702	721	745	T732	770	794	L783	803	827	S820	833	862	L849
254	Q9UBS5	sp|Q9UBS5|GABR1_HUMAN	C	C	589	614	L605	626	647	G636	659	693	W687	706	730	L717	766	790	L779	800	824	L817	832	861	T848
255	O75899	sp|O75899|GABR2_HUMAN	C	C	480	505	A496	517	538	G527	550	584	V578	594	618	L605	654	678	L667	688	712	I705	720	749	L736
256	Q13255	sp|Q13255|GRM1_HUMAN	C	C	591	616	T607	628	649	I638	654	688	I682	703	727	I714	750	774	L763	783	807	A800	811	840	L827
257	Q14416	sp|Q14416|GRM2_HUMAN	C	C	566	591	T582	603	624	V613	629	663	I657	676	700	I687	725	749	L738	758	782	A775	790	819	L806
258	Q14832	sp|Q14832|GRM3_HUMAN	C	C	575	600	T591	612	633	V622	638	672	I666	685	709	I696	734	758	L747	767	791	A784	799	828	L815
259	Q14833	sp|Q14833|GRM4_HUMAN	C	C	586	611	T602	623	644	I633	649	683	I677	696	720	I707	750	774	L763	783	807	A800	818	847	L834
260	P41594	sp|P41594|GRM5_HUMAN	C	C	578	603	T594	615	636	I625	641	675	I669	690	714	I701	737	761	L750	770	794	A787	798	827	L814
261	O15303	sp|O15303|GRM6_HUMAN	C	C	584	609	T600	621	642	I631	647	681	I675	694	718	T705	748	772	L761	781	805	A798	816	845	L832
262	Q14831	sp|Q14831|GRM7_HUMAN	C	C	589	614	T605	626	647	I636	652	686	I680	699	723	I710	753	777	L766	786	810	A803	821	850	L837
263	O00222	sp|O00222|GRM8_HUMAN	C	C	582	607	T598	619	640	I629	645	679	I673	692	716	I703	746	770	L759	779	803	A796	814	843	L830
264	Q5T6X5	sp|Q5T6X5|GPC6A_HUMAN	C	C	592	617	V608	630	651	H640	656	690	I684	701	725	T712	749	773	L762	780	804	T797	810	839	L826
265	Q7RTX1	sp|Q7RTX1|TS1R1_HUMAN	C	C	565	590	L581	602	623	L612	628	662	L656	676	700	S687	725	749	L738	758	782	A775	788	817	F804
266	Q8TE23	sp|Q8TE23|TS1R2_HUMAN	C	C	564	589	T580	601	622	L611	627	661	I655	675	699	T686	725	749	L738	758	782	S775	788	817	S804
267	Q7RTX0	sp|Q7RTX0|TS1R3_HUMAN	C	C	567	592	V583	604	625	L614	630	664	I658	676	700	L687	727	751	L740	760	784	S777	790	819	L806
268	Q9NZH0	sp|Q9NZH0|GPC5B_HUMAN	C	C	54	79	T70	93	114	T103	119	153	V147	159	183	M170	197	221	L210	232	256	A249	268	297	V284
269	Q9NQ84	sp|Q9NQ84|GPC5C_HUMAN	C	C	48	73	T64	87	108	T97	113	147	L141	153	177	T164	206	230	L219	241	265	V258	276	305	V292
270	Q9NZD1	sp|Q9NZD1|GPC5D_HUMAN	C	C	21	46	T37	60	81	V70	86	120	L114	126	150	S137	167	191	L180	202	226	V219	238	267	L254
271	Q8NFN8	sp|Q8NFN8|GP156_HUMAN	C	C	48	73	I64	85	106	S95	117	151	L145	162	186	L173	222	246	L235	255	279	G272	281	310	F297
272	Q5T848	sp|Q5T848|GP158_HUMAN	C	C	415	440	D431	452	473	S462	478	512	V506	522	546	I533	576	600	F589	609	633	I626	643	672	I659
273	Q6PRD1	sp|Q6PRD1|GP179_HUMAN	C	C	379	404	I395	416	437	F426	442	476	V470	486	510	L497	540	564	L553	573	597	A590	607	636	L623
274	Q8NFJ5	sp|Q8NFJ5|RAI3_HUMAN	C	C	26	51	S42	65	86	V75	91	125	L119	131	155	S142	174	198	L187	209	233	A226	241	270	L257
275	O00144	sp|O00144|FZD9_HUMAN	F	F	225	255	T246	263	285	Y274	311	343	W338	355	376	W363	395	430	Y409	442	471	C461	507	528	G525
276	O60353	sp|O60353|FZD6_HUMAN	F	F	192	222	T213	230	252	Y241	280	312	W307	324	345	W332	364	399	C378	411	440	T430	473	494	V491
277	O75084	sp|O75084|FZD7_HUMAN	F	F	247	277	T268	285	307	Y296	334	366	W361	378	399	W386	418	453	Y432	465	494	I484	527	548	G545
278	Q13467	sp|Q13467|FZD5_HUMAN	F	F	229	259	T250	267	289	Y278	313	345	W340	357	378	W365	397	432	Y411	444	473	I463	500	521	G518
279	Q14332	sp|Q14332|FZD2_HUMAN	F	F	238	268	T259	276	298	Y287	325	357	W352	369	390	W377	409	444	Y423	456	485	I475	518	539	G536
280	Q99835	sp|Q99835|SMO_HUMAN	F	F	224	254	T245	263	285	F274	312	344	W339	357	378	W365	397	432	V411	446	475	I465	515	536	S533
281	Q9H461	sp|Q9H461|FZD8_HUMAN	F	F	271	301	T292	309	331	Y320	394	426	W421	438	459	W446	478	513	Y492	527	556	V546	583	604	G601
282	Q9NPG1	sp|Q9NPG1|FZD3_HUMAN	F	F	196	226	T217	234	256	Y245	284	316	W311	328	349	W336	368	403	Y382	415	444	V434	477	498	V495
283	Q9ULV1	sp|Q9ULV1|FZD4_HUMAN	F	F	213	243	T234	251	273	Y262	300	332	W327	344	365	W352	384	419	Y398	431	460	C450	474	495	G492
284	Q9ULW2	sp|Q9ULW2|FZD10_HUMAN	F	F	221	251	S242	259	281	Y270	307	339	W334	351	372	W359	391	426	Y405	438	467	C457	501	522	G519
285	Q9UP38	sp|Q9UP38|FZD1_HUMAN	F	F	312	342	S333	350	372	C361	399	431	T426	443	464	A451	483	518	V497	530	559	T549	599	620	S617
286	Q14439	sp|Q14439|GP176_HUMAN	A-other	A	39	68	N59	75	103	G87	114	147	R142	156	180	W167	201	234	P217	259	291	P281	297	323	P317
287	Q9UKP6	sp|Q9UKP6|UR2R_HUMAN	A-other	A	49	78	N69	85	113	D97	120	153	R148	163	187	W174	207	240	P223	251	283	P273	292	318	P312
288	Q15760	sp|Q15760|GPR19_HUMAN	A-other	A	63	92	N83	99	127	D111	135	168	R163	177	201	W188	219	252	P235	269	301	P291	307	333	P327
289	Q99678	sp|Q99678|GPR20_HUMAN	A-other	A	51	80	N71	87	115	D99	120	153	R148	164	188	W175	192	225	P208	234	266	P256	274	300	P294
290	Q99680	sp|Q99680|GPR22_HUMAN	A-other	A	39	68	N59	76	104	D88	112	145	R140	154	178	W165	207	240	T223	306	338	P328	344	370	P364
291	Q99527	sp|Q99527|GPER1_HUMAN	A-other	A	57	86	N77	93	121	D105	127	160	R155	171	195	W182	210	243	P226	252	284	P274	301	327	P321
292	O00270	sp|O00270|GPR31_HUMAN	A-other	A	12	41	N32	48	76	D60	84	117	R112	128	152	W139	173	206	P189	215	247	P237	259	285	P279
293	Q9UPC5	sp|Q9UPC5|GPR34_HUMAN	A-other	A	52	81	N72	88	116	D100	124	157	R152	168	192	W179	214	247	I230	259	291	P281	304	330	P324
294	O14842	sp|O14842|FFAR1_HUMAN	A-other	A	3	32	N23	40	68	D52	76	109	R104	120	144	W131	178	211	P194	217	249	P239	253	279	P273
295	O14843	sp|O14843|FFAR3_HUMAN	A-other	A	12	41	N32	49	77	D61	85	118	R113	129	153	W140	180	213	P196	218	250	P240	253	279	P273
296	O15552	sp|O15552|FFAR2_HUMAN	A-other	A	5	34	N25	43	71	D55	79	112	R107	123	147	W134	175	208	P191	215	247	P237	250	276	P270
297	O43194	sp|O43194|GPR39_HUMAN	A-other	A	28	57	N48	67	95	D79	105	138	R133	149	173	W160	218	251	V234	276	308	P298	321	347	P341
298	Q9BZJ6	sp|Q9BZJ6|GPR63_HUMAN	A-other	A	79	108	N99	115	143	D127	151	184	R179	192	216	W203	238	271	P254	307	339	P329	348	374	P368
299	O95800	sp|O95800|GPR75_HUMAN	A-other	A	40	69	N60	78	106	D90	115	148	R143	158	182	W169	198	231	C214	314	346	P336	353	379	P373
300	Q9NQS5	sp|Q9NQS5|GPR84_HUMAN	A-other	A	18	47	N38	54	82	D66	90	123	R118	134	158	W145	174	207	G190	312	344	P334	347	373	P367
301	Q49SQ1	sp|Q49SQ1|GPR33_HUMAN	A-other	A	27	56	N47	62	90	Y74	98	131	R126	142	166	W153	201	234	P217	238	270	P260	276	302	P296
302	Q9Y5Y3	sp|Q9Y5Y3|GPR45_HUMAN	A-other	A	32	61	N52	68	96	D80	104	137	R132	145	169	W156	191	224	P207	260	292	P282	301	327	P321
303	Q9GZN0	sp|Q9GZN0|GPR88_HUMAN	A-other	A	29	58	N49	65	93	D77	110	143	R138	155	179	W166	188	221	Q204	277	309	P299	313	339	P333
304	Q8IZ08	sp|Q8IZ08|GP135_HUMAN	A-other	A	101	130	N121	137	165	D149	181	214	R209	223	247	W234	273	306	P289	324	356	P346	364	390	P384
305	Q6DWJ6	sp|Q6DWJ6|GP139_HUMAN	A-other	A	24	53	N44	61	89	D73	98	131	R126	142	166	Y153	179	212	P195	221	253	P243	262	288	F282
306	Q7Z602	sp|Q7Z602|GP141_HUMAN	A-other	A	15	44	V35	50	78	H62	85	118	R113	129	153	W140	175	208	A191	218	250	P240	260	286	L280
307	Q7Z601	sp|Q7Z601|GP142_HUMAN	A-other	A	153	182	V173	190	218	S202	227	260	D255	271	295	V282	308	341	I324	349	381	A371	390	416	N410
308	Q96CH1	sp|Q96CH1|GP146_HUMAN	A-other	A	25	54	N45	61	89	G73	99	132	H127	141	165	W152	183	216	P199	226	258	P248	273	299	P293
309	Q8TDV2	sp|Q8TDV2|GP148_HUMAN	A-other	A	47	76	S67	84	112	D96	118	151	T146	162	186	W173	215	248	C231	260	292	L282	297	323	T317
310	Q86SP6	sp|Q86SP6|GP149_HUMAN	A-other	A	31	60	S51	66	94	D78	103	136	F131	147	171	W158	189	222	L205	303	335	P325	339	365	P359
311	Q8NGU9	sp|Q8NGU9|GP150_HUMAN	A-other	A	40	69	N60	81	109	D93	119	152	R147	158	182	W169	228	261	P244	288	320	P310	329	355	P349
312	Q8TDV0	sp|Q8TDV0|GP151_HUMAN	A-other	A	34	63	N54	72	100	D84	108	141	C136	151	175	W162	198	231	P214	243	275	P265	283	309	P303
313	Q8TDT2	sp|Q8TDT2|GP152_HUMAN	A-other	A	27	56	N47	65	93	D77	101	134	R129	145	169	W156	188	221	P204	230	262	P252	272	298	P292
314	Q6NV75	sp|Q6NV75|GP153_HUMAN	A-other	A	5	34	N25	41	69	H53	80	113	R108	124	148	W135	166	199	G182	236	268	G258	274	300	P294
315	Q9UJ42	sp|Q9UJ42|GP160_HUMAN	A-other	A	19	48	N39	54	82	D66	92	125	Y120	136	160	W147	170	203	S186	232	264	P254	269	295	A289
316	Q16538	sp|Q16538|GP162_HUMAN	A-other	A	11	40	N31	47	75	H59	87	120	R115	131	155	W142	173	206	G189	265	297	P287	301	327	P321
317	Q6U736	sp|Q6U736|OPN5_HUMAN	A-other	A	31	60	N51	67	95	D79	103	136	R131	146	170	W157	195	228	P211	245	277	P267	283	309	P303
318	Q86VZ1	sp|Q86VZ1|P2RY8_HUMAN	A-other	A	21	50	N41	57	85	D69	93	126	R121	137	161	W148	189	222	P205	230	262	P252	270	296	P290
319	Q5NUL3	sp|Q5NUL3|FFAR4_HUMAN	A-other	A	38	67	N58	73	101	D85	108	141	R136	152	176	W163	203	236	P219	273	305	P295	314	340	P334
320	O15529	sp|O15529|GPR42_HUMAN	A-other	A	12	41	N32	49	77	D61	85	118	R113	129	153	W140	180	213	P196	218	250	P240	253	279	P273
321	Q8TDS5	sp|Q8TDS5|OXER1_HUMAN	A-other	A	90	119	N110	126	154	D138	162	195	R190	206	230	W217	248	281	P264	288	320	P310	332	358	P352
322	Q99705	sp|Q99705|MCHR1_HUMAN	A-other	A	107	136	N127	146	174	D158	182	215	R210	226	250	W237	273	306	P289	318	350	P340	357	383	P377
323	Q969V1	sp|Q969V1|MCHR2_HUMAN	A-other	A	32	61	N52	67	95	D79	103	136	R131	147	171	W158	193	226	P209	244	276	P266	283	309	P303
324	Q6W5P4	sp|Q6W5P4|NPSR1_HUMAN	A-other	A	47	76	N67	82	110	D94	118	151	R146	160	184	W171	206	239	P222	267	299	P289	307	333	P327
325	Q8TCW9	sp|Q8TCW9|PKR1_HUMAN	A-other	A	60	89	N80	96	124	D108	134	167	R162	176	200	W187	228	261	P244	277	309	P299	319	345	T339
326	Q8NFJ6	sp|Q8NFJ6|PKR2_HUMAN	A-other	A	51	80	N71	87	115	D99	125	158	R153	167	191	W178	219	252	P235	268	300	P290	310	336	T330
327	Q8TDU9	sp|Q8TDU9|RL3R2_HUMAN	A-other	A	37	66	N57	75	103	D87	111	144	R139	155	179	W166	200	233	P216	239	271	P261	286	312	P306
328	Q8TDV5	sp|Q8TDV5|GP119_HUMAN	A-other	A	2	31	N22	39	67	D51	75	108	R103	119	143	W130	161	194	A177	218	250	P240	256	282	P276
329	Q96P67	sp|Q96P67|GPR82_HUMAN	A-other	A	13	42	N33	49	77	N61	89	122	R117	149	173	W160	196	229	F212	242	274	P264	286	312	P306
330	Q8TDU6	sp|Q8TDU6|GPBAR_HUMAN	A-other	A	12	41	N32	49	77	G61	82	115	R110	121	145	W132	160	193	P176	217	249	P239	257	283	P277
331	Q16570	sp|Q16570|ACKR1_HUMAN	A-other	A	56	85	S76	94	122	S106	127	160	H155	163	187	W174	206	235	P222	236	265	P255	281	307	P301
332	Q86SM8	sp|Q86SM8|MRGRE_HUMAN	A-other	A	22	51	N42	57	85	D69	93	126	Q121	137	161	W148	172	205	L188	210	242	P232	246	272	P266
333	Q9NS66	sp|Q9NS66|GP173_HUMAN	A-other	A	20	49	N40	56	84	D68	93	126	R121	137	161	W148	176	209	M192	279	311	P301	317	343	P337
334	Q9NS67	sp|Q9NS67|GPR27_HUMAN	A-other	A	16	45	N36	52	80	D64	92	125	R120	137	161	W148	173	206	L189	277	309	P299	315	341	P335
335	P60893	sp|P60893|GPR85_HUMAN	A-other	A	18	47	N38	54	82	D66	91	124	R119	135	159	W146	174	207	L190	278	310	P300	316	342	P336
336	Q86SM5	sp|Q86SM5|MRGRG_HUMAN	A-other	A	10	39	N30	45	73	D57	75	108	R103	119	143	W130	154	187	L170	191	223	P213	227	253	P247
337	Q8TCB6	sp|Q8TCB6|O51E1_HUMAN	Olfactory	A	24	53	N44	60	88	D72	96	129	R124	140	164	V151	196	229	D212	233	265	P255	270	296	P290
338	Q9P1Q5	sp|Q9P1Q5|OR1A1_HUMAN	Olfactory	A	22	51	N42	58	86	D70	94	127	R122	138	162	W149	193	226	P209	231	263	T253	265	291	P285
339	P34982	sp|P34982|OR1D2_HUMAN	Olfactory	A	22	51	N42	58	86	D70	94	127	R122	138	162	W149	194	227	P210	232	264	T254	266	292	P286
340	P47890	sp|P47890|OR1G1_HUMAN	Olfactory	A	22	51	N42	58	86	D70	94	127	C122	138	162	W149	194	227	C210	232	264	T254	267	293	P287
341	P47881	sp|P47881|OR3A1_HUMAN	Olfactory	A	25	54	N45	61	89	D73	97	130	R125	141	165	W152	197	230	P213	235	267	S257	270	296	P290
342	Q8NGJ5	sp|Q8NGJ5|O51L1_HUMAN	Olfactory	A	24	53	N44	60	88	D72	96	129	R124	140	164	L151	196	229	D212	234	266	P256	271	297	P291
343	Q8NH74	sp|Q8NH74|O10A6_HUMAN	Olfactory	A	22	51	N42	58	86	D70	94	127	R122	138	162	W149	194	227	P210	232	264	T254	267	293	L287
344	A4D2G3	sp|A4D2G3|O2A25_HUMAN	Olfactory	A	21	50	N41	57	85	D69	93	126	R121	137	161	W148	193	226	A209	231	263	T253	266	292	P286
345	Q8NHB7	sp|Q8NHB7|OR5K1_HUMAN	Olfactory	A	22	51	N42	58	86	D70	94	127	R122	138	162	F149	194	227	T210	232	264	S254	267	293	P287
346	Q9H208	sp|Q9H208|O10A2_HUMAN	Olfactory	A	9	38	N29	45	73	E57	81	114	R109	125	149	W136	181	214	P197	219	251	S241	254	280	P274
347	P58181	sp|P58181|O10A3_HUMAN	Olfactory	A	22	51	N42	58	86	E70	94	127	R122	138	162	W149	194	227	P210	232	264	T254	267	293	P287
348	Q9H209	sp|Q9H209|O10A4_HUMAN	Olfactory	A	23	52	N43	59	87	E71	95	128	R123	139	163	W150	195	228	P211	233	265	T255	268	294	P288
349	Q9H207	sp|Q9H207|O10A5_HUMAN	Olfactory	A	23	52	N43	59	87	E71	95	128	R123	139	163	W150	195	228	P211	233	265	S255	268	294	P288
350	Q8NGE5	sp|Q8NGE5|O10A7_HUMAN	Olfactory	A	22	51	N42	58	86	E70	94	127	R122	138	162	W149	194	227	P210	232	264	T254	267	293	P287
351	Q8NGE0	sp|Q8NGE0|O10AD_HUMAN	Olfactory	A	22	51	N42	59	87	D71	95	128	R123	139	163	W150	195	228	P211	233	265	S255	268	294	P288
352	Q8NH19	sp|Q8NH19|O10AG_HUMAN	Olfactory	A	13	42	N33	49	77	E61	85	118	R113	129	153	W140	185	218	P201	223	255	A245	258	284	P278
353	Q96KK4	sp|Q96KK4|O10C1_HUMAN	Olfactory	A	21	50	N41	57	85	E69	93	126	R121	137	161	W148	193	226	P209	231	263	T253	266	292	P286
354	Q8NGC3	sp|Q8NGC3|O10G2_HUMAN	Olfactory	A	26	55	N46	63	91	D75	99	132	R127	143	167	W154	199	232	C215	237	269	P259	270	296	P290
355	Q8NGC4	sp|Q8NGC4|O10G3_HUMAN	Olfactory	A	22	51	N42	59	87	D71	95	128	R123	139	163	W150	195	228	C211	233	265	P255	266	292	P286
356	Q8NGN3	sp|Q8NGN3|O10G4_HUMAN	Olfactory	A	20	49	N40	56	84	D68	93	126	R121	137	161	W148	193	226	C209	231	263	P253	264	290	P284
357	Q8NH81	sp|Q8NH81|O10G6_HUMAN	Olfactory	A	43	72	N63	79	107	D91	115	148	R143	159	183	W170	215	248	C231	253	285	P275	286	312	S306
358	Q8NGN6	sp|Q8NGN6|O10G7_HUMAN	Olfactory	A	20	49	N40	56	84	D68	93	126	R121	137	161	W148	193	226	C209	231	263	P253	264	290	P284
359	Q8NGN5	sp|Q8NGN5|O10G8_HUMAN	Olfactory	A	20	49	N40	56	84	D68	93	126	R121	137	161	W148	193	226	C209	231	263	P253	264	290	P284
360	Q8NGN4	sp|Q8NGN4|O10G9_HUMAN	Olfactory	A	20	49	N40	56	84	D68	93	126	R121	137	161	W148	193	226	C209	231	263	P253	264	290	P284
361	Q9Y4A9	sp|Q9Y4A9|O10H1_HUMAN	Olfactory	A	22	51	N42	58	86	E70	94	127	R122	138	162	W149	195	228	C211	233	265	F255	268	294	P288
362	O60403	sp|O60403|O10H2_HUMAN	Olfactory	A	22	51	N42	58	86	E70	94	127	R122	138	162	W149	195	228	C211	233	265	F255	268	294	P288
363	O60404	sp|O60404|O10H3_HUMAN	Olfactory	A	23	52	N43	59	87	E71	95	128	H123	139	163	W150	196	229	C212	234	266	F256	269	295	P289
364	Q8NGA5	sp|Q8NGA5|O10H4_HUMAN	Olfactory	A	23	52	N43	59	87	E71	95	128	R123	139	163	W150	196	229	C212	234	266	F256	269	295	P289
365	Q8NGA6	sp|Q8NGA6|O10H5_HUMAN	Olfactory	A	22	51	N42	58	86	E70	94	127	R122	138	162	W149	195	228	C211	233	265	F255	268	294	P288
366	P30954	sp|P30954|O10J1_HUMAN	Olfactory	A	33	62	N53	69	97	E81	105	138	R133	149	173	C160	204	237	P220	242	274	C264	277	303	P297
367	Q5JRS4	sp|Q5JRS4|O10J3_HUMAN	Olfactory	A	23	52	N43	59	87	E71	95	128	R123	139	163	L150	195	228	P211	233	265	C255	268	294	C288
368	P0C629	sp|P0C629|O10J4_HUMAN	Olfactory	A	23	52	N43	59	87	E71	95	128	H123	139	163	W150	195	228	P211	233	265	R255	267	293	P287
369	Q8NHC4	sp|Q8NHC4|O10J5_HUMAN	Olfactory	A	22	51	N42	58	86	E70	94	127	R122	138	162	F149	193	226	P209	231	263	C253	266	292	P286
370	Q8NGX5	sp|Q8NGX5|O10K1_HUMAN	Olfactory	A	22	51	N42	58	86	E70	94	127	R122	138	162	C149	194	227	P210	232	264	C254	267	293	P287
371	Q6IF99	sp|Q6IF99|O10K2_HUMAN	Olfactory	A	22	51	N42	58	86	E70	94	127	R122	138	162	C149	194	227	P210	232	264	C254	267	293	P287
372	Q8NGE3	sp|Q8NGE3|O10P1_HUMAN	Olfactory	A	22	51	N42	58	86	E70	95	128	R123	139	163	W150	195	228	P211	233	265	T255	268	294	P288
373	Q8NGQ4	sp|Q8NGQ4|O10Q1_HUMAN	Olfactory	A	26	55	N46	62	90	E74	98	131	R126	142	166	L153	199	232	P215	237	269	C259	272	298	P292
374	Q8NGX6	sp|Q8NGX6|O10R2_HUMAN	Olfactory	A	42	71	N62	78	106	E90	114	147	R142	158	182	A169	214	247	P230	252	284	C274	287	313	P307
375	Q8NGN2	sp|Q8NGN2|O10S1_HUMAN	Olfactory	A	35	64	N55	71	99	D83	108	141	R136	152	176	W163	208	241	C224	246	278	P268	279	305	P299
376	Q8NGX3	sp|Q8NGX3|O10T2_HUMAN	Olfactory	A	23	52	N43	59	87	E71	95	128	R123	139	163	G150	195	228	P211	232	264	C254	267	293	P287
377	Q8NGI7	sp|Q8NGI7|O10V1_HUMAN	Olfactory	A	22	51	N42	58	86	E70	95	128	Q123	139	163	L150	195	228	P211	233	265	C255	268	294	P288
378	Q8NGF6	sp|Q8NGF6|O10W1_HUMAN	Olfactory	A	13	42	N33	49	77	E61	85	118	R113	129	153	V140	185	218	P201	223	255	C245	258	284	P278
379	Q8NGY0	sp|Q8NGY0|O10X1_HUMAN	Olfactory	A	38	67	N58	74	102	E86	110	143	R138	154	178	C165	210	243	T226	248	279	F270	280	306	P300
380	Q8NGY1	sp|Q8NGY1|O10Z1_HUMAN	Olfactory	A	22	51	N42	58	86	E70	94	127	R122	138	162	F149	194	227	S210	232	264	C254	267	293	P287
381	Q9GZK7	sp|Q9GZK7|O11A1_HUMAN	Olfactory	A	24	53	N44	60	88	D72	95	128	R123	139	163	W150	195	228	P211	233	265	T255	268	294	P288
382	Q8NGC1	sp|Q8NGC1|O11G2_HUMAN	Olfactory	A	60	89	N80	96	124	E108	132	165	R160	176	200	W187	232	265	L248	270	302	S292	305	331	P325
383	Q8NG94	sp|Q8NG94|O11H1_HUMAN	Olfactory	A	37	66	N57	73	101	E85	109	142	Q137	153	177	W164	209	242	N225	247	279	S269	282	308	P302
384	B2RN74	sp|B2RN74|O11HC_HUMAN	Olfactory	A	37	66	N57	73	101	E85	109	142	Q137	153	177	W164	209	242	N225	247	279	S269	282	308	P302
385	Q8NH07	sp|Q8NH07|O11H2_HUMAN	Olfactory	A	37	66	N57	73	101	E85	109	142	Q137	153	177	W164	209	242	N225	247	279	P269	282	308	P302
386	Q8NGC9	sp|Q8NGC9|O11H4_HUMAN	Olfactory	A	32	61	N52	68	96	E80	104	137	R132	148	172	W159	204	237	T220	242	274	T264	277	303	P297
387	Q8NGC7	sp|Q8NGC7|O11H6_HUMAN	Olfactory	A	40	69	N60	76	104	E88	112	145	R140	156	180	W167	212	245	P228	250	282	T272	285	311	P305
388	Q8NGC8	sp|Q8NGC8|O11H7_HUMAN	Olfactory	A	22	51	N42	58	86	E70	94	127	R122	138	162	W149	194	227	T210	232	264	A254	267	293	P287
389	Q8NGX0	sp|Q8NGX0|O11L1_HUMAN	Olfactory	A	22	51	N42	58	86	E70	94	127	R122	138	162	W149	194	227	C210	232	264	T254	267	293	P287
390	P58182	sp|P58182|O12D2_HUMAN	Olfactory	A	20	49	N40	56	84	D68	92	125	L120	136	160	W147	192	225	P208	231	263	P253	266	292	P286
391	Q9UGF7	sp|Q9UGF7|O12D3_HUMAN	Olfactory	A	20	49	N40	56	84	D68	92	125	R120	136	160	W147	192	225	A208	231	263	P253	266	292	P286
392	Q8NGR1	sp|Q8NGR1|O13A1_HUMAN	Olfactory	A	40	69	N60	76	104	D88	112	145	R140	156	180	W167	212	245	N228	250	282	A272	285	311	P305
393	Q8NGS9	sp|Q8NGS9|O13C2_HUMAN	Olfactory	A	22	51	N42	58	86	D70	94	127	R122	138	162	W149	194	227	P210	232	264	T254	273	299	P293
394	Q8NGS6	sp|Q8NGS6|O13C3_HUMAN	Olfactory	A	52	81	N72	88	116	D100	124	157	R152	168	192	W179	224	257	P240	262	294	T284	303	329	P323
395	Q8NGS5	sp|Q8NGS5|O13C4_HUMAN	Olfactory	A	22	51	N42	58	86	D70	94	127	R122	138	162	W149	194	227	P210	232	264	T254	273	299	P293
396	Q8NGS8	sp|Q8NGS8|O13C5_HUMAN	Olfactory	A	22	51	N42	58	86	D70	94	127	R122	138	162	W149	194	227	P210	232	264	T254	273	299	P293
397	Q8NGS7	sp|Q8NGS7|O13C8_HUMAN	Olfactory	A	22	51	N42	58	86	D70	94	127	R122	138	162	W149	194	227	P210	232	264	T254	273	299	P293
398	Q8NGT0	sp|Q8NGT0|O13C9_HUMAN	Olfactory	A	22	51	N42	58	86	D70	94	127	R122	138	162	W149	194	227	P210	232	264	T254	273	299	P293
399	Q8NGV5	sp|Q8NGV5|O13D1_HUMAN	Olfactory	A	54	83	N74	90	118	D102	126	159	H154	170	194	W181	226	259	L242	264	296	S286	299	325	P319
400	Q8NGS4	sp|Q8NGS4|O13F1_HUMAN	Olfactory	A	22	51	N42	58	86	D70	94	127	R122	138	162	W149	194	227	P210	232	264	T254	267	293	P287
401	Q8NGZ3	sp|Q8NGZ3|O13G1_HUMAN	Olfactory	A	19	48	N39	55	83	D67	91	124	R119	135	159	M146	191	224	D207	229	261	P251	264	290	P284
402	Q8NG92	sp|Q8NG92|O13H1_HUMAN	Olfactory	A	22	51	N42	58	86	D70	94	127	R122	138	162	W149	193	226	P209	231	263	S253	266	292	P286
403	Q8NGT2	sp|Q8NGT2|O13J1_HUMAN	Olfactory	A	22	51	N42	58	86	D70	94	127	R122	138	162	W149	194	227	P210	232	264	T254	267	293	P287
404	Q8NHC5	sp|Q8NHC5|O14AG_HUMAN	Olfactory	A	20	49	N40	56	84	D68	92	125	R120	136	160	W147	192	225	C208	229	261	T251	264	290	P284
405	Q96R54	sp|Q96R54|O14A2_HUMAN	Olfactory	A	20	49	N40	56	84	D68	92	125	R120	136	160	W147	192	225	C208	230	262	T252	265	291	P285
406	Q8NHC7	sp|Q8NHC7|O14CZ_HUMAN	Olfactory	A	20	49	N40	56	84	D68	92	125	R120	136	160	L147	192	225	C208	230	262	S252	265	291	P285
407	A6ND48	sp|A6ND48|O14I1_HUMAN	Olfactory	A	20	49	N40	56	84	D68	92	125	R120	136	160	W147	192	225	C208	230	262	T252	265	291	P285
408	Q9UGF5	sp|Q9UGF5|O14J1_HUMAN	Olfactory	A	20	49	N40	56	84	D68	92	125	R120	136	160	W147	192	225	C208	230	262	A252	265	291	P285
409	Q8NGZ2	sp|Q8NGZ2|O14K1_HUMAN	Olfactory	A	20	49	N40	56	84	D68	92	125	R120	136	160	W147	192	225	C208	230	262	T252	265	291	P285
410	Q9Y585	sp|Q9Y585|OR1A2_HUMAN	Olfactory	A	22	51	N42	58	86	D70	94	127	R122	138	162	W149	193	226	P209	231	263	T253	265	291	P285
411	Q8NGR6	sp|Q8NGR6|OR1B1_HUMAN	Olfactory	A	24	53	N44	60	88	D72	96	129	R124	140	164	W151	200	233	P216	238	270	T260	273	299	P293
412	Q15619	sp|Q15619|OR1C1_HUMAN	Olfactory	A	22	51	N42	58	86	D70	94	127	R122	138	162	W149	194	227	P210	232	264	T254	267	293	P287
413	P47884	sp|P47884|OR1D4_HUMAN	Olfactory	A	22	51	N42	58	86	D70	94	127	R122	138	162	W149	194	227	L210	232	264	T254	266	292	P286
414	P58170	sp|P58170|OR1D5_HUMAN	Olfactory	A	22	51	N42	58	86	D70	94	127	R122	138	162	W149	194	227	P210	232	264	T254	266	292	P286
415	P30953	sp|P30953|OR1E1_HUMAN	Olfactory	A	22	51	N42	58	86	D70	94	127	R122	138	162	W149	194	227	P210	232	264	T254	267	293	P287
416	P47887	sp|P47887|OR1E2_HUMAN	Olfactory	A	22	51	N42	58	86	D70	94	127	R122	147	171	W158	203	236	P219	241	273	T263	276	302	P296
417	Q8WZA6	sp|Q8WZA6|OR1E3_HUMAN	Olfactory	A	22	51	N42	58	86	D70	94	127	C122	138	162	W149	194	227	P210	232	264	T254	267	293	P287
418	O43749	sp|O43749|OR1F1_HUMAN	Olfactory	A	22	51	N42	58	86	D70	94	127	H122	138	162	W149	194	227	P210	232	264	T254	267	293	P287
419	Q8NHA8	sp|Q8NHA8|OR1FC_HUMAN	Olfactory	A	22	51	N42	58	86	D70	94	127	R122	138	162	W149	194	227	P210	232	264	A254	267	293	P287
420	O60431	sp|O60431|OR1I1_HUMAN	Olfactory	A	22	51	N42	58	86	D70	94	127	R122	138	162	W149	194	227	P210	232	264	T254	267	293	P287
421	Q8NGS3	sp|Q8NGS3|OR1J1_HUMAN	Olfactory	A	22	51	N42	58	86	D70	94	127	R122	138	162	W149	194	227	P210	232	264	T254	267	293	P287
422	Q8NGS2	sp|Q8NGS2|OR1J2_HUMAN	Olfactory	A	22	51	N42	58	86	D70	94	127	R122	138	162	W149	194	227	P210	232	264	S254	267	293	P287
423	Q8NGS1	sp|Q8NGS1|OR1J4_HUMAN	Olfactory	A	22	51	N42	58	86	D70	94	127	R122	138	162	W149	194	227	P210	232	264	T254	267	293	P287
424	Q8NGR3	sp|Q8NGR3|OR1K1_HUMAN	Olfactory	A	23	52	N43	59	87	D71	95	128	C123	139	163	W150	195	228	P211	233	265	T255	268	294	P288
425	Q8NH94	sp|Q8NH94|OR1L1_HUMAN	Olfactory	A	72	101	N92	108	136	D120	144	177	R172	188	212	F199	244	277	P260	282	314	S304	316	342	P336
426	Q8NH93	sp|Q8NH93|OR1L3_HUMAN	Olfactory	A	22	51	N42	58	86	D70	94	127	R122	138	162	I149	194	227	P210	232	264	S254	266	292	P286
427	Q8NGR5	sp|Q8NGR5|OR1L4_HUMAN	Olfactory	A	23	52	N43	59	87	D71	95	128	R123	139	163	C150	195	228	P211	233	265	S255	268	294	P288
428	Q8NGR2	sp|Q8NGR2|OR1L6_HUMAN	Olfactory	A	59	88	N79	95	123	D107	131	164	R159	175	199	C186	231	264	P247	269	301	S291	304	330	P324
429	Q8NGR8	sp|Q8NGR8|OR1L8_HUMAN	Olfactory	A	23	52	N43	59	87	D71	95	128	R123	139	163	C150	195	228	R211	233	265	S255	267	293	P287
430	Q8NGA1	sp|Q8NGA1|OR1M1_HUMAN	Olfactory	A	22	51	N42	58	86	D70	94	127	R122	138	162	W149	194	227	P210	232	264	T254	267	293	P287
431	Q8NGS0	sp|Q8NGS0|OR1N1_HUMAN	Olfactory	A	20	49	N40	56	84	D68	92	125	R120	136	160	W147	192	225	P208	230	262	T252	265	291	P285
432	Q8NGR9	sp|Q8NGR9|OR1N2_HUMAN	Olfactory	A	39	68	N59	75	103	D87	111	144	R139	155	179	W166	211	244	P227	249	281	S271	284	310	P304
433	Q8NH06	sp|Q8NH06|OR1P1_HUMAN	Olfactory	A	36	65	N56	72	100	D84	108	141	R136	152	176	W163	207	240	P223	245	277	T267	282	308	P302
434	Q15612	sp|Q15612|OR1Q1_HUMAN	Olfactory	A	22	51	N42	58	86	D70	94	127	R122	138	162	H149	194	227	A210	232	264	T254	267	293	P287
435	Q8NH92	sp|Q8NH92|OR1S1_HUMAN	Olfactory	A	35	64	N55	71	99	D83	107	140	H135	151	175	W162	207	240	P223	245	277	T267	280	306	P300
436	Q8NGQ3	sp|Q8NGQ3|OR1S2_HUMAN	Olfactory	A	35	64	N55	71	99	D83	107	140	H135	151	175	W162	207	240	P223	245	277	T267	280	306	P300
437	Q8NGT9	sp|Q8NGT9|OR2A1_HUMAN	Olfactory	A	21	50	N41	57	85	D69	93	126	R121	137	161	W148	193	226	P209	231	263	S253	266	292	P286
438	Q8NGT7	sp|Q8NGT7|O2A12_HUMAN	Olfactory	A	21	50	N41	57	85	D69	93	126	R121	137	161	W148	193	226	P209	231	263	S253	266	292	P286
439	Q96R47	sp|Q96R47|O2A14_HUMAN	Olfactory	A	21	50	N41	57	85	D69	93	126	R121	137	161	W148	193	226	P209	231	263	S253	266	292	P286
440	Q6IF42	sp|Q6IF42|OR2A2_HUMAN	Olfactory	A	21	50	N41	57	85	D69	93	126	R121	137	161	W148	193	226	P209	231	263	I253	266	292	P286
441	O95047	sp|O95047|OR2A4_HUMAN	Olfactory	A	21	50	N41	57	85	D69	93	126	L121	137	161	W148	193	226	P209	231	263	T253	266	292	P286
442	Q96R48	sp|Q96R48|OR2A5_HUMAN	Olfactory	A	21	50	N41	57	85	D69	94	127	R122	138	162	W149	194	227	P210	232	264	S254	267	293	P287
443	Q96R45	sp|Q96R45|OR2A7_HUMAN	Olfactory	A	21	50	N41	57	85	D69	93	126	L121	137	161	W148	193	226	P209	231	263	T253	266	292	P286
444	Q8NHA4	sp|Q8NHA4|O2AE1_HUMAN	Olfactory	A	22	51	N42	58	86	D70	94	127	R122	138	162	W149	193	226	P209	231	263	A253	266	292	S286
445	Q9H205	sp|Q9H205|O2AG1_HUMAN	Olfactory	A	22	51	N42	58	86	D70	94	127	R122	138	162	W149	194	227	S210	232	264	A254	267	293	P287
446	A6NM03	sp|A6NM03|O2AG2_HUMAN	Olfactory	A	22	51	N42	58	86	D70	94	127	R122	138	162	W149	194	227	P210	232	264	A254	267	293	P287
447	Q8NGZ0	sp|Q8NGZ0|O2AJ1_HUMAN	Olfactory	A	22	51	N42	58	86	D70	94	127	R122	138	162	W149	194	227	P210	232	264	P254	267	293	P287
448	Q8NG84	sp|Q8NG84|O2AK2_HUMAN	Olfactory	A	37	66	N57	73	101	D85	109	142	R137	153	177	W164	209	242	P225	247	279	T269	282	308	P302
449	Q8NGE2	sp|Q8NGE2|O2AP1_HUMAN	Olfactory	A	20	49	N40	56	84	E68	92	125	R120	136	160	W147	192	225	T208	230	262	S252	265	291	P285
450	A6NND4	sp|A6NND4|O2AT4_HUMAN	Olfactory	A	27	56	N47	63	91	D75	99	132	R127	143	167	W154	199	232	P215	237	269	S259	272	298	P292
451	Q5JQS5	sp|Q5JQS5|OR2BB_HUMAN	Olfactory	A	26	55	N46	62	90	D74	98	131	R126	142	166	W153	198	231	P214	236	268	P258	271	297	P291
452	Q9GZK3	sp|Q9GZK3|OR2B2_HUMAN	Olfactory	A	22	51	N42	58	86	D70	94	127	R122	138	162	W149	194	227	P210	232	264	T254	267	293	P287
453	P58173	sp|P58173|OR2B6_HUMAN	Olfactory	A	22	51	N42	58	86	D70	94	127	R122	138	162	W149	194	227	P210	232	264	T254	267	293	P287
454	O95371	sp|O95371|OR2C1_HUMAN	Olfactory	A	22	51	N42	58	86	D70	94	127	R122	138	162	C149	194	227	P210	232	264	S254	267	293	P287
455	Q8N628	sp|Q8N628|OR2C3_HUMAN	Olfactory	A	23	52	N43	59	87	D71	95	128	R123	139	163	W150	195	228	P211	233	265	S255	268	294	P288
456	Q9H210	sp|Q9H210|OR2D2_HUMAN	Olfactory	A	22	51	N42	58	86	D70	94	127	R122	138	162	W149	194	227	P210	232	264	S254	265	291	P285
457	Q8NGH3	sp|Q8NGH3|OR2D3_HUMAN	Olfactory	A	38	67	N58	74	102	D86	110	143	R138	154	178	W165	210	243	P226	248	280	S270	283	309	P303
458	Q13607	sp|Q13607|OR2F1_HUMAN	Olfactory	A	22	51	N42	58	86	D70	94	127	R122	138	162	W149	194	227	P210	232	264	V254	267	293	P287
459	O95006	sp|O95006|OR2F2_HUMAN	Olfactory	A	22	51	N42	58	86	D70	94	127	R122	138	162	W149	194	227	P210	232	264	T254	267	293	P287
460	Q8NGZ5	sp|Q8NGZ5|OR2G2_HUMAN	Olfactory	A	25	54	N45	61	89	Y73	97	130	R125	141	165	W152	197	230	P213	235	267	T257	270	296	P290
461	Q8NGZ4	sp|Q8NGZ4|OR2G3_HUMAN	Olfactory	A	22	51	N42	58	86	D70	94	127	R122	138	162	W149	194	227	P210	232	264	T254	267	293	P287
462	Q5TZ20	sp|Q5TZ20|OR2G6_HUMAN	Olfactory	A	22	51	N42	58	86	D70	94	127	R122	138	162	W149	194	227	P210	232	264	T254	267	293	P287
463	Q9GZK4	sp|Q9GZK4|OR2H1_HUMAN	Olfactory	A	20	49	N40	56	84	D68	92	125	R120	136	160	W147	192	225	P208	230	262	S252	265	291	P285
464	O95918	sp|O95918|OR2H2_HUMAN	Olfactory	A	20	49	N40	56	84	D68	92	125	R120	136	160	W147	192	225	P208	230	262	S252	265	291	P285
465	Q9GZK6	sp|Q9GZK6|OR2J1_HUMAN	Olfactory	A	23	52	N43	59	87	D71	95	128	R123	139	163	W150	195	228	P211	233	265	P255	268	294	P288
466	O76002	sp|O76002|OR2J2_HUMAN	Olfactory	A	23	52	N43	59	87	D71	95	128	R123	139	163	W150	195	228	P211	233	265	P255	268	294	P288
467	O76001	sp|O76001|OR2J3_HUMAN	Olfactory	A	25	54	N45	61	89	D73	97	130	R125	141	165	W152	197	230	P213	235	267	P257	270	296	P290
468	Q8NGT1	sp|Q8NGT1|OR2K2_HUMAN	Olfactory	A	51	80	N71	87	115	D99	123	156	R151	167	191	W178	222	255	P238	260	292	A282	295	321	P315
469	Q8N349	sp|Q8N349|OR2LD_HUMAN	Olfactory	A	21	50	N41	57	85	D69	93	126	R121	137	161	W148	193	226	P209	231	263	P253	266	292	P286
470	Q8NH16	sp|Q8NH16|OR2L2_HUMAN	Olfactory	A	21	50	N41	57	85	D69	93	126	R121	137	161	W148	193	226	P209	231	263	P253	266	292	P286
471	Q8NG85	sp|Q8NG85|OR2L3_HUMAN	Olfactory	A	21	50	N41	57	85	D69	93	126	R121	137	161	W148	193	226	P209	231	263	P253	266	292	P286
472	Q8NG80	sp|Q8NG80|OR2L5_HUMAN	Olfactory	A	21	50	N41	57	85	D69	93	126	R121	137	161	W148	193	226	P209	231	263	P253	266	292	P286
473	Q8NGY9	sp|Q8NGY9|OR2L8_HUMAN	Olfactory	A	21	50	N41	57	85	D69	93	126	R121	137	161	W148	193	226	P209	231	263	P253	266	292	P286
474	Q96R28	sp|Q96R28|OR2M2_HUMAN	Olfactory	A	22	51	N42	58	86	D70	94	127	R122	138	162	W149	194	227	P210	232	264	A254	267	293	P287
475	Q8NG83	sp|Q8NG83|OR2M3_HUMAN	Olfactory	A	22	51	N42	58	86	D70	94	127	R122	138	162	W149	194	227	P210	232	264	A254	267	293	P287
476	Q96R27	sp|Q96R27|OR2M4_HUMAN	Olfactory	A	22	51	N42	58	86	D70	94	127	R122	138	162	W149	194	227	P210	232	264	A254	267	293	P287
477	A3KFT3	sp|A3KFT3|OR2M5_HUMAN	Olfactory	A	22	51	N42	58	86	D70	94	127	R122	138	162	W149	194	227	P210	232	264	A254	267	293	P287
478	Q8NG81	sp|Q8NG81|OR2M7_HUMAN	Olfactory	A	22	51	N42	58	86	D70	94	127	R122	138	162	W149	194	227	P210	232	264	A254	267	293	P287
479	Q9NQN1	sp|Q9NQN1|OR2S1_HUMAN	Olfactory	A	23	52	N43	59	87	D71	95	128	R123	139	163	W150	195	228	P211	233	265	T255	274	300	P294
480	O43869	sp|O43869|OR2T1_HUMAN	Olfactory	A	71	100	A91	107	135	I119	143	176	D171	187	211	S198	243	276	I259	281	313	G303	316	342	N336
481	Q8NGZ9	sp|Q8NGZ9|O2T10_HUMAN	Olfactory	A	22	51	N42	58	86	D70	94	127	R122	138	162	W149	194	227	P210	232	264	A254	267	293	P287
482	Q8NH01	sp|Q8NH01|O2T11_HUMAN	Olfactory	A	19	48	N39	55	83	D67	91	124	C119	135	159	W146	191	224	P207	229	261	A251	264	290	P284
483	Q8NG77	sp|Q8NG77|O2T12_HUMAN	Olfactory	A	20	49	N40	56	84	D68	92	125	R120	136	160	W147	192	225	P208	230	262	A252	265	291	P285
484	Q6IF00	sp|Q6IF00|OR2T2_HUMAN	Olfactory	A	23	52	N43	59	87	D71	95	128	R123	139	163	W150	195	228	P211	233	265	A255	268	294	P288
485	Q8NH04	sp|Q8NH04|O2T27_HUMAN	Olfactory	A	22	51	N42	58	86	D70	94	127	R122	138	162	W149	194	227	P210	232	264	A254	267	293	P287
486	Q8NH02	sp|Q8NH02|O2T29_HUMAN	Olfactory	A	26	55	N46	62	90	D74	98	131	R126	142	166	W153	198	231	P214	236	268	A258	271	297	P291
487	Q8NH03	sp|Q8NH03|OR2T3_HUMAN	Olfactory	A	27	56	N47	63	91	D75	99	132	R127	143	167	W154	199	232	P215	237	269	A259	272	298	P292
488	Q8NG76	sp|Q8NG76|O2T33_HUMAN	Olfactory	A	20	49	N40	56	84	D68	92	125	R120	136	160	W147	192	225	P208	230	262	A252	265	291	P285
489	Q8NGX1	sp|Q8NGX1|O2T34_HUMAN	Olfactory	A	27	56	N47	63	91	D75	99	132	R127	143	167	W154	199	232	P215	237	269	A259	272	298	P292
490	Q8NGX2	sp|Q8NGX2|O2T35_HUMAN	Olfactory	A	23	52	N43	59	87	D71	94	127	R122	138	162	W149	194	227	P210	232	264	A254	267	293	P287
491	Q8NH00	sp|Q8NH00|OR2T4_HUMAN	Olfactory	A	54	83	N74	90	118	D102	126	159	R154	170	194	W181	226	259	P242	264	296	A286	299	325	P319
492	Q6IEZ7	sp|Q6IEZ7|OR2T5_HUMAN	Olfactory	A	26	55	N46	62	90	D74	98	131	R126	142	166	W153	198	231	P214	236	268	A258	271	297	P291
493	Q8NHC8	sp|Q8NHC8|OR2T6_HUMAN	Olfactory	A	22	51	N42	58	86	D70	94	127	R122	138	162	W149	194	227	P210	232	264	A254	267	293	P287
494	P0C7T2	sp|P0C7T2|OR2T7_HUMAN	Olfactory	A	13	42	N33	49	77	D61	85	118	R113	129	153	W140	185	218	P201	223	255	A245	258	284	P278
495	A6NH00	sp|A6NH00|OR2T8_HUMAN	Olfactory	A	20	49	N40	56	84	D68	92	125	R120	136	160	W147	192	225	P208	230	262	A252	265	291	P285
496	Q8NHB1	sp|Q8NHB1|OR2V1_HUMAN	Olfactory	A	23	52	N43	59	87	D71	95	128	R123	139	163	W150	195	228	P211	233	265	A255	268	294	P288
497	Q96R30	sp|Q96R30|OR2V2_HUMAN	Olfactory	A	23	52	N43	59	87	D71	95	128	R123	139	163	W150	195	228	P211	233	265	A255	268	294	P288
498	Q9Y3N9	sp|Q9Y3N9|OR2W1_HUMAN	Olfactory	A	22	51	N42	58	86	D70	94	127	R122	138	162	W149	194	227	P210	232	264	T254	267	293	P287
499	Q7Z3T1	sp|Q7Z3T1|OR2W3_HUMAN	Olfactory	A	22	51	N42	58	86	D70	94	127	R122	138	162	W149	194	227	P210	232	264	N254	267	293	P287
500	Q8NGV0	sp|Q8NGV0|OR2Y1_HUMAN	Olfactory	A	22	51	N42	58	86	D70	94	127	R122	138	162	W149	193	226	P209	231	263	S253	266	292	P286
501	Q8NG97	sp|Q8NG97|OR2Z1_HUMAN	Olfactory	A	22	51	N42	58	86	D70	94	127	R122	138	162	W149	194	227	P210	232	264	A254	267	293	P287
502	P47893	sp|P47893|OR3A2_HUMAN	Olfactory	A	31	60	N51	67	95	D79	103	136	R131	147	171	L158	203	236	P219	241	273	R263	276	302	P296
503	P47888	sp|P47888|OR3A3_HUMAN	Olfactory	A	31	60	N51	67	95	D79	103	136	R131	147	171	W158	203	236	P219	241	273	T263	276	302	P296
504	Q8NGL6	sp|Q8NGL6|O4A15_HUMAN	Olfactory	A	50	79	N70	86	114	D98	122	155	R150	166	190	W177	222	255	T238	259	291	P281	292	318	P312
505	Q8NH70	sp|Q8NH70|O4A16_HUMAN	Olfactory	A	20	49	N40	56	84	D68	92	125	R120	136	160	M147	192	225	I208	229	261	P251	262	288	P282
506	Q6IF82	sp|Q6IF82|O4A47_HUMAN	Olfactory	A	20	49	N40	56	84	D68	92	125	C120	136	160	W147	192	225	V208	229	261	P251	262	288	P282
507	Q8NH83	sp|Q8NH83|OR4A5_HUMAN	Olfactory	A	20	49	N40	56	84	D68	92	125	R120	136	160	M147	191	224	I207	228	260	P250	261	287	P281
508	Q8NGF8	sp|Q8NGF8|OR4B1_HUMAN	Olfactory	A	20	49	N40	56	84	E68	92	125	C120	136	160	W147	192	225	S208	229	261	P251	262	288	P282
509	Q6IEV9	sp|Q6IEV9|OR4CB_HUMAN	Olfactory	A	20	49	N40	56	84	D68	92	125	R120	136	160	W147	192	225	S208	229	261	P251	262	288	P282
510	Q96R67	sp|Q96R67|OR4CC_HUMAN	Olfactory	A	20	49	N40	56	84	D68	92	125	C120	136	160	W147	192	225	N208	229	261	P251	262	288	P282
511	Q8NGP0	sp|Q8NGP0|OR4CD_HUMAN	Olfactory	A	20	49	N40	56	84	D68	92	125	H120	136	160	W147	192	225	N208	229	261	P251	262	288	P282
512	Q8NGM1	sp|Q8NGM1|OR4CF_HUMAN	Olfactory	A	20	49	N40	57	85	D69	93	126	R121	137	161	W148	193	226	N209	230	262	P252	263	289	P283
513	Q8NGL9	sp|Q8NGL9|OR4CG_HUMAN	Olfactory	A	20	49	N40	56	84	D68	92	125	R120	136	160	W147	192	225	S208	229	261	P251	262	288	P282
514	Q8NH37	sp|Q8NH37|OR4C3_HUMAN	Olfactory	A	20	49	N40	56	84	D68	92	125	R120	136	160	W147	192	225	N208	229	261	P251	262	288	P282
515	A6NMZ5	sp|A6NMZ5|O4C45_HUMAN	Olfactory	A	17	46	N37	53	81	D65	95	128	H123	139	163	G150	195	228	I211	232	263	P254	264	290	P284
516	A6NHA9	sp|A6NHA9|O4C46_HUMAN	Olfactory	A	20	49	Y40	56	84	D68	92	125	H120	136	160	W147	192	225	N208	229	261	P251	262	288	P282
517	Q8NGB2	sp|Q8NGB2|OR4C5_HUMAN	Olfactory	A	43	72	N63	79	107	D91	115	148	C143	159	183	W170	215	245	I231	246	276	P266	277	303	P297
518	Q8NH72	sp|Q8NH72|OR4C6_HUMAN	Olfactory	A	20	49	N40	56	84	D68	92	125	R120	136	160	W147	192	225	I208	229	261	P251	262	288	P282
519	Q15615	sp|Q15615|OR4D1_HUMAN	Olfactory	A	22	51	N42	58	86	D70	94	127	R122	138	162	W149	194	227	W210	231	263	P253	264	290	P284
520	Q8NGI6	sp|Q8NGI6|OR4DA_HUMAN	Olfactory	A	22	51	N42	58	86	D70	94	127	R122	138	162	W149	194	227	W210	231	263	P253	264	290	P284
521	Q8NGI4	sp|Q8NGI4|OR4DB_HUMAN	Olfactory	A	22	51	N42	58	86	D70	94	127	C122	138	162	W149	194	227	W210	231	263	P253	264	290	P284
522	P58180	sp|P58180|OR4D2_HUMAN	Olfactory	A	22	51	N42	58	86	D70	94	127	R122	138	162	W149	194	227	W210	231	263	P253	264	290	P284
523	Q8NGN0	sp|Q8NGN0|OR4D5_HUMAN	Olfactory	A	22	51	N42	58	86	D70	94	127	R122	138	162	W149	194	227	C210	231	263	P253	264	290	P284
524	Q8NGJ1	sp|Q8NGJ1|OR4D6_HUMAN	Olfactory	A	22	51	N42	58	86	D70	94	127	R122	138	162	W149	194	227	W210	231	263	P253	264	290	P284
525	Q8NGE8	sp|Q8NGE8|OR4D9_HUMAN	Olfactory	A	22	51	N42	58	86	D70	94	127	R122	138	162	W149	194	227	V210	231	263	P253	264	290	P284
526	P0C645	sp|P0C645|OR4E1_HUMAN	Olfactory	A	26	55	N46	62	90	D74	98	131	R126	142	166	W153	199	232	C215	236	268	H258	269	295	P289
527	Q8NGC2	sp|Q8NGC2|OR4E2_HUMAN	Olfactory	A	22	51	N42	58	86	D70	94	127	R122	138	162	W149	194	227	C210	231	263	P253	264	290	P284
528	Q8NGB8	sp|Q8NGB8|O4F15_HUMAN	Olfactory	A	22	51	N42	58	86	D70	94	127	R122	138	162	S149	194	227	S210	231	263	P253	264	290	P284
529	Q8NGA8	sp|Q8NGA8|O4F17_HUMAN	Olfactory	A	15	44	N35	51	79	D63	87	120	R115	131	155	W142	187	220	S203	224	256	P246	257	283	P277
530	O95013	sp|O95013|O4F21_HUMAN	Olfactory	A	22	51	N42	58	86	D70	94	127	R122	138	162	W149	194	227	T210	231	263	P253	264	290	P284
531	Q6IEY1	sp|Q6IEY1|OR4F3_HUMAN	Olfactory	A	22	51	N42	58	86	D70	94	127	R122	138	162	W149	194	227	T210	231	263	P253	264	290	P284
532	Q96R69	sp|Q96R69|OR4F4_HUMAN	Olfactory	A	15	44	N35	51	79	D63	87	120	R115	131	155	W142	187	220	S203	224	256	P246	257	283	P277
533	Q8NH21	sp|Q8NH21|OR4F5_HUMAN	Olfactory	A	15	44	N35	51	79	D63	87	120	R115	131	155	W142	187	220	S203	224	256	P246	257	283	P277
534	Q8NGB9	sp|Q8NGB9|OR4F6_HUMAN	Olfactory	A	22	51	N42	58	86	N70	94	127	R122	138	162	W149	194	227	S210	231	263	P253	264	290	P284
535	Q8NGD4	sp|Q8NGD4|OR4K1_HUMAN	Olfactory	A	22	51	N42	58	86	D70	94	127	R122	138	162	W149	194	227	C210	231	263	P253	264	290	P284
536	Q8NH42	sp|Q8NH42|OR4KD_HUMAN	Olfactory	A	22	51	N42	58	86	D70	94	127	R122	138	162	Y149	194	227	C210	231	263	P253	264	290	P284
537	Q8NGD5	sp|Q8NGD5|OR4KE_HUMAN	Olfactory	A	22	51	N42	59	87	D71	95	128	R123	139	163	W150	195	228	C211	232	264	P254	265	291	P285
538	Q8NH41	sp|Q8NH41|OR4KF_HUMAN	Olfactory	A	46	75	N66	82	110	D94	118	151	R146	162	186	W173	218	251	S234	255	287	P277	288	314	P308
539	Q8NGC6	sp|Q8NGC6|OR4KH_HUMAN	Olfactory	A	25	54	N45	61	89	D73	97	130	R125	141	165	W152	197	230	C213	234	266	P256	267	293	P287
540	Q8NGD2	sp|Q8NGD2|OR4K2_HUMAN	Olfactory	A	22	51	N42	58	86	D70	94	127	R122	138	162	W149	194	227	C210	231	263	P253	264	290	P284
541	Q96R72	sp|Q96R72|OR4K3_HUMAN	Olfactory	A	22	51	N42	58	86	D70	94	127	R122	138	162	W149	194	227	C210	231	263	P253	264	290	P284
542	Q8NGD3	sp|Q8NGD3|OR4K5_HUMAN	Olfactory	A	22	51	N42	58	86	D70	94	127	R122	138	162	W149	194	227	T210	231	263	P253	264	290	P284
543	Q8NH43	sp|Q8NH43|OR4L1_HUMAN	Olfactory	A	22	51	N42	58	86	D70	94	127	R122	138	162	W149	194	227	C210	231	263	P253	264	290	P284
544	Q8NGD0	sp|Q8NGD0|OR4M1_HUMAN	Olfactory	A	22	51	N42	58	86	D70	94	127	R122	138	162	W149	194	227	C210	233	265	P255	266	292	P286
545	Q8NGB6	sp|Q8NGB6|OR4M2_HUMAN	Olfactory	A	22	51	N42	58	86	D70	94	127	L122	138	162	W149	194	227	C210	233	265	P255	266	292	P286
546	Q8NGD1	sp|Q8NGD1|OR4N2_HUMAN	Olfactory	A	22	51	N42	58	86	D70	94	127	R122	138	162	W149	194	227	C210	231	263	P253	264	290	P284
547	Q8N0Y3	sp|Q8N0Y3|OR4N4_HUMAN	Olfactory	A	22	51	N42	58	86	D70	94	127	R122	138	162	W149	194	227	C210	231	263	P253	264	290	P284
548	Q8IXE1	sp|Q8IXE1|OR4N5_HUMAN	Olfactory	A	22	51	N42	58	86	D70	94	127	R122	138	162	W149	194	227	C210	231	263	P253	264	290	P284
549	Q8NGL7	sp|Q8NGL7|OR4P4_HUMAN	Olfactory	A	20	49	N40	56	84	D68	92	125	R120	136	160	C147	192	225	T208	229	261	P251	262	288	P282
550	P0C623	sp|P0C623|OR4Q2_HUMAN	Olfactory	A	22	51	N42	59	87	D71	95	128	R123	139	163	W150	195	228	S211	230	262	P252	263	289	P283
551	Q8NH05	sp|Q8NH05|OR4Q3_HUMAN	Olfactory	A	22	51	N42	59	87	D71	95	128	R123	139	163	W150	195	228	C211	232	264	P254	265	291	P285
552	Q8NGB4	sp|Q8NGB4|OR4S1_HUMAN	Olfactory	A	20	49	N40	56	84	D68	92	125	R120	136	160	W147	192	225	S208	229	261	P251	262	288	P282
553	Q8NH73	sp|Q8NH73|OR4S2_HUMAN	Olfactory	A	20	49	N40	56	84	D68	92	125	R120	136	160	W147	192	225	S208	229	261	P251	262	288	P282
554	Q8NH49	sp|Q8NH49|OR4X1_HUMAN	Olfactory	A	20	49	N40	56	84	E68	92	125	R120	136	160	W147	192	225	S208	229	261	P251	262	288	P282
555	Q8NGF9	sp|Q8NGF9|OR4X2_HUMAN	Olfactory	A	14	43	N34	50	78	E62	86	119	H114	130	154	W141	186	219	S202	223	255	P245	256	282	P276
556	Q8NGJ7	sp|Q8NGJ7|O51A2_HUMAN	Olfactory	A	24	53	N44	60	88	D72	96	129	R124	140	164	S151	195	228	D211	233	265	P255	270	296	P290
557	Q8NGJ6	sp|Q8NGJ6|O51A4_HUMAN	Olfactory	A	24	53	N44	60	88	D72	96	129	R124	140	164	S151	195	228	D211	233	265	P255	270	296	P290
558	Q8NH64	sp|Q8NH64|O51A7_HUMAN	Olfactory	A	22	51	N42	58	86	D70	94	127	R122	138	162	A149	193	226	D209	231	263	P253	268	294	P288
559	Q9Y5P1	sp|Q9Y5P1|O51B2_HUMAN	Olfactory	A	20	49	N40	56	84	D68	92	125	C120	136	160	F147	192	225	D208	230	262	T252	267	293	P287
560	Q9Y5P0	sp|Q9Y5P0|O51B4_HUMAN	Olfactory	A	20	49	N40	56	84	D68	91	124	C119	135	159	L146	191	224	D207	229	261	T251	266	292	P286
561	Q9H339	sp|Q9H339|O51B5_HUMAN	Olfactory	A	20	49	N40	56	84	D68	92	125	R120	136	160	L147	192	225	D208	230	262	T252	267	293	P287
562	Q9H340	sp|Q9H340|O51B6_HUMAN	Olfactory	A	20	49	N40	56	84	D68	92	125	C120	136	160	L147	192	225	D208	230	262	T252	267	293	P287
563	Q8NGF3	sp|Q8NGF3|O51D1_HUMAN	Olfactory	A	35	64	N55	71	99	D83	107	140	R135	151	175	L162	207	240	D223	245	277	P267	281	307	P301
564	Q9H255	sp|Q9H255|O51E2_HUMAN	Olfactory	A	21	50	N41	57	85	D69	93	126	R121	137	161	V148	193	226	D209	231	263	P253	268	294	P288
565	A6NGY5	sp|A6NGY5|O51F1_HUMAN	Olfactory	A	31	60	N51	67	95	D79	103	136	R131	147	171	I158	203	236	D219	241	273	H263	278	304	P298
566	Q8NH61	sp|Q8NH61|O51F2_HUMAN	Olfactory	A	36	65	N56	72	100	D84	108	141	R136	152	176	L163	208	241	D224	246	278	P268	283	309	P303
567	Q8NGK1	sp|Q8NGK1|O51G1_HUMAN	Olfactory	A	24	53	N44	60	88	D72	96	129	R124	140	164	V151	196	229	D212	234	266	P256	271	297	P291
568	Q8NGK0	sp|Q8NGK0|O51G2_HUMAN	Olfactory	A	27	56	N47	63	91	D75	99	132	R127	143	167	L154	199	232	D215	237	269	P259	274	300	P294
569	Q9H343	sp|Q9H343|O51I1_HUMAN	Olfactory	A	24	53	N44	60	88	D72	96	129	R124	140	164	L151	196	229	D212	234	266	P256	271	297	P291
570	Q9H344	sp|Q9H344|O51I2_HUMAN	Olfactory	A	22	51	N42	58	86	D70	94	127	R122	138	162	A149	194	227	D210	232	264	P254	269	295	P289
571	Q9H342	sp|Q9H342|O51J1_HUMAN	Olfactory	A	25	54	N45	61	89	E73	100	133	S128	154	178	S165	196	229	D212	234	266	P256	271	297	P291
572	Q8NH59	sp|Q8NH59|O51Q1_HUMAN	Olfactory	A	24	53	N44	60	88	D72	96	129	C124	140	164	I151	196	229	D212	234	266	P256	271	297	P291
573	Q8NGJ8	sp|Q8NGJ8|O51S1_HUMAN	Olfactory	A	30	59	N50	66	94	D78	102	135	R130	146	170	S157	201	234	D217	239	271	P261	276	302	P296
574	Q8NGJ9	sp|Q8NGJ9|O51T1_HUMAN	Olfactory	A	24	53	N44	60	88	D72	96	129	R124	140	164	C151	196	229	D212	234	266	P256	271	297	P291
575	Q9H2C8	sp|Q9H2C8|O51V1_HUMAN	Olfactory	A	31	60	N51	67	95	D79	103	136	R131	147	171	I158	203	236	D219	241	273	P263	278	304	P298
576	Q9UKL2	sp|Q9UKL2|O52A1_HUMAN	Olfactory	A	24	53	N44	60	88	D72	96	129	R124	140	164	V151	197	230	D213	235	267	L257	272	298	P292
577	Q9H2C5	sp|Q9H2C5|O52A5_HUMAN	Olfactory	A	24	53	N44	60	88	D72	96	129	R124	140	164	T151	197	230	D213	235	267	L257	272	298	P292
578	Q96RD2	sp|Q96RD2|O52B2_HUMAN	Olfactory	A	24	53	N44	60	88	D72	96	129	R124	140	164	I151	196	229	D212	234	266	P256	271	297	P291
579	Q8NGK2	sp|Q8NGK2|O52B4_HUMAN	Olfactory	A	24	53	N44	60	88	D72	96	129	H124	140	164	S151	196	229	D212	234	266	S256	271	297	P291
580	Q8NGF0	sp|Q8NGF0|O52B6_HUMAN	Olfactory	A	42	71	N62	78	106	D90	113	146	R141	157	181	L168	213	246	D229	251	283	P273	289	315	P309
581	Q9H346	sp|Q9H346|O52D1_HUMAN	Olfactory	A	25	54	N45	61	89	D73	97	130	R125	141	165	L152	197	230	D213	235	267	P257	273	299	P293
582	Q8NGJ3	sp|Q8NGJ3|O52E1_HUMAN	Olfactory	A	21	50	N41	57	85	D69	93	126	C121	137	161	F148	192	225	D208	230	262	P252	267	293	S287
583	Q8NGJ4	sp|Q8NGJ4|O52E2_HUMAN	Olfactory	A	24	53	N44	60	88	D72	96	129	S124	140	164	F151	195	228	D211	233	265	P255	270	296	P290
584	Q8NGH9	sp|Q8NGH9|O52E4_HUMAN	Olfactory	A	24	53	N44	60	88	D72	96	129	R124	140	164	V151	195	228	D211	233	265	P255	270	296	P290
585	Q8NH55	sp|Q8NH55|O52E5_HUMAN	Olfactory	A	24	53	N44	60	88	D72	96	129	R124	140	164	I151	193	226	D209	231	263	P253	268	294	S288
586	Q96RD3	sp|Q96RD3|O52E6_HUMAN	Olfactory	A	24	53	N44	60	88	D72	96	129	R124	140	164	V151	195	228	D211	233	265	P255	270	296	P290
587	Q6IFG1	sp|Q6IFG1|O52E8_HUMAN	Olfactory	A	28	57	N48	64	92	D76	100	133	R128	144	168	V155	199	232	D215	237	269	P259	274	300	P294
588	Q8NGJ2	sp|Q8NGJ2|O52H1_HUMAN	Olfactory	A	30	59	N50	66	94	D78	102	135	H130	146	170	S157	202	235	D218	240	272	P262	277	303	P297
589	Q8NGK6	sp|Q8NGK6|O52I1_HUMAN	Olfactory	A	26	55	N46	62	90	D74	98	131	R126	142	166	T153	198	231	D214	236	268	P258	274	300	P294
590	Q8NH67	sp|Q8NH67|O52I2_HUMAN	Olfactory	A	52	81	N72	88	116	D100	124	157	R152	168	192	T179	224	257	D240	262	294	P284	300	326	P320
591	Q8NH60	sp|Q8NH60|O52J3_HUMAN	Olfactory	A	24	53	N44	60	88	D72	96	129	R124	140	164	V151	195	228	N211	233	265	P255	270	296	P290
592	Q8NGK4	sp|Q8NGK4|O52K1_HUMAN	Olfactory	A	24	53	N44	60	88	D72	96	129	R124	140	164	V151	196	229	D212	234	266	P256	271	297	P291
593	Q8NGK3	sp|Q8NGK3|O52K2_HUMAN	Olfactory	A	24	53	N44	60	88	D72	96	129	R124	140	164	V151	196	229	D212	234	266	T256	271	297	P291
594	Q8NGH7	sp|Q8NGH7|O52L1_HUMAN	Olfactory	A	40	69	N60	76	104	D88	112	145	C140	156	180	L167	212	245	D228	250	282	P272	287	313	P307
595	Q8NGK5	sp|Q8NGK5|O52M1_HUMAN	Olfactory	A	24	53	N44	60	88	D72	96	129	R124	140	164	L151	197	230	D213	235	267	P257	272	298	P292
596	Q8NH53	sp|Q8NH53|O52N1_HUMAN	Olfactory	A	24	53	N44	60	88	D72	96	129	H124	140	164	F151	196	229	D212	234	266	P256	272	298	P292
597	Q8NGI0	sp|Q8NGI0|O52N2_HUMAN	Olfactory	A	24	53	N44	60	88	D72	96	129	R124	140	164	F151	196	229	D212	234	266	A256	272	298	P292
598	Q8NGI2	sp|Q8NGI2|O52N4_HUMAN	Olfactory	A	24	53	N44	60	88	D72	96	129	R124	140	164	F151	196	229	D212	234	266	P256	272	298	P292
599	Q8NH56	sp|Q8NH56|O52N5_HUMAN	Olfactory	A	30	59	N50	67	95	D79	103	136	R131	147	171	F158	203	236	D219	241	273	P263	279	305	P299
600	Q8NGF1	sp|Q8NGF1|O52R1_HUMAN	Olfactory	A	25	54	N45	61	89	D73	97	130	C125	141	165	M152	197	230	D213	235	267	P257	272	298	P292
601	Q6IF63	sp|Q6IF63|O52W1_HUMAN	Olfactory	A	27	56	N47	63	91	D75	99	132	R127	143	167	A154	199	232	D215	237	269	P259	275	301	P295
602	P0C646	sp|P0C646|O52Z1_HUMAN	Olfactory	A	8	37	N28	44	72	D56	80	113	R108	123	147	V134	177	210	D193	215	247	P237	253	279	P273
603	Q8NGH5	sp|Q8NGH5|O56A1_HUMAN	Olfactory	A	29	58	N49	65	93	D77	101	134	R129	145	169	V156	201	234	D217	239	271	I261	276	302	P296
604	Q8NH54	sp|Q8NH54|O56A3_HUMAN	Olfactory	A	26	55	N46	62	90	D74	98	131	R126	142	166	L153	198	231	D214	236	268	I258	273	299	P293
605	Q8NGH8	sp|Q8NGH8|O56A4_HUMAN	Olfactory	A	25	54	N45	61	89	D73	97	130	R125	141	165	I152	197	230	D213	235	267	V257	272	298	P292
606	P0C7T3	sp|P0C7T3|O56A5_HUMAN	Olfactory	A	25	54	N45	61	89	D73	97	130	R125	141	165	V152	197	230	D213	235	267	V257	272	298	P292
607	Q8NGI3	sp|Q8NGI3|O56B1_HUMAN	Olfactory	A	31	60	N51	67	95	D79	103	136	R131	147	171	V158	203	236	D219	241	273	I263	277	303	P297
608	Q8NH76	sp|Q8NH76|O56B4_HUMAN	Olfactory	A	28	57	N48	64	92	D76	100	133	R128	144	168	M155	200	233	D216	238	270	I260	273	299	P293
609	Q8NGJ0	sp|Q8NGJ0|OR5A1_HUMAN	Olfactory	A	25	54	N45	61	89	D73	97	130	R125	141	165	Y152	197	230	S213	235	267	T257	270	296	P290
610	Q8NGI9	sp|Q8NGI9|OR5A2_HUMAN	Olfactory	A	23	52	N43	59	87	D71	95	128	R123	139	163	Y150	195	228	S211	233	265	S255	268	294	P288
611	P0C628	sp|P0C628|O5AC1_HUMAN	Olfactory	A	22	51	N42	58	86	D70	94	127	R122	138	162	Y149	194	227	T210	232	264	T254	267	293	P287
612	Q9NZP5	sp|Q9NZP5|O5AC2_HUMAN	Olfactory	A	24	53	N44	60	88	D72	96	129	R124	140	164	Y151	196	229	T212	234	266	T256	269	295	P289
613	Q8NH90	sp|Q8NH90|O5AK2_HUMAN	Olfactory	A	22	51	N42	58	86	D70	94	127	P122	138	162	Y149	194	227	T210	232	264	T254	267	293	P287
614	P0C617	sp|P0C617|O5AL1_HUMAN	Olfactory	A	38	67	N58	74	102	D86	110	143	R138	153	177	Y164	209	242	S225	247	279	T269	282	308	P302
615	Q8NGI8	sp|Q8NGI8|O5AN1_HUMAN	Olfactory	A	23	52	N43	59	87	D71	95	128	R123	139	163	Y150	195	228	S211	233	265	S255	268	294	P288
616	Q8NGF4	sp|Q8NGF4|O5AP2_HUMAN	Olfactory	A	28	57	N48	64	92	D76	100	133	R128	144	168	F155	200	233	C216	238	270	T260	273	299	P293
617	Q8NGP9	sp|Q8NGP9|O5AR1_HUMAN	Olfactory	A	22	51	N42	58	86	D70	94	127	R122	138	162	Y149	194	227	T210	232	264	T254	267	293	P287
618	Q8N127	sp|Q8N127|O5AS1_HUMAN	Olfactory	A	22	51	N42	58	86	D70	94	127	R122	138	162	Y149	194	227	T210	232	264	A254	267	293	P287
619	Q8NGC0	sp|Q8NGC0|O5AU1_HUMAN	Olfactory	A	73	102	N93	109	137	D121	145	178	R173	189	213	Y200	245	278	C261	283	315	T305	318	344	P338
620	Q96R08	sp|Q96R08|OR5BC_HUMAN	Olfactory	A	20	49	N40	56	84	D68	92	125	R120	136	160	Y147	192	225	S208	230	262	T252	265	291	P285
621	Q8NGF7	sp|Q8NGF7|OR5BH_HUMAN	Olfactory	A	20	49	N40	56	84	G68	92	125	R120	136	160	Y147	192	225	A208	230	262	T252	265	291	P285
622	Q96R09	sp|Q96R09|OR5B2_HUMAN	Olfactory	A	20	49	N40	56	84	D68	92	125	R120	136	160	Y147	192	225	V208	230	262	T252	265	291	P285
623	A6NL26	sp|A6NL26|OR5BL_HUMAN	Olfactory	A	20	49	N40	56	84	D68	92	125	R120	136	160	Y147	191	224	T207	229	261	T251	264	290	P284
624	Q8NH48	sp|Q8NH48|OR5B3_HUMAN	Olfactory	A	20	49	N40	56	84	D68	92	125	R120	136	160	Y147	192	225	A208	230	262	T252	265	291	P285
625	Q8NGR4	sp|Q8NGR4|OR5C1_HUMAN	Olfactory	A	26	55	N46	62	90	D74	98	131	R126	142	166	G153	198	231	T214	236	268	T258	271	297	P291
626	Q8NGL4	sp|Q8NGL4|OR5DD_HUMAN	Olfactory	A	24	53	N44	60	88	D72	96	129	R124	140	164	Y151	196	229	S212	234	266	T256	269	295	P289
627	Q8NGL3	sp|Q8NGL3|OR5DE_HUMAN	Olfactory	A	24	53	N44	60	88	D72	96	129	R124	140	164	Y151	196	229	T212	234	266	T256	269	295	P289
628	Q8NGK9	sp|Q8NGK9|OR5DG_HUMAN	Olfactory	A	24	53	N44	60	88	D72	96	129	H124	140	164	Y151	196	229	T212	234	266	T256	269	295	P289
629	Q8NGL1	sp|Q8NGL1|OR5DI_HUMAN	Olfactory	A	23	52	N43	59	87	D71	95	128	R123	139	163	Y150	195	228	T211	233	265	T255	268	294	P288
630	O95221	sp|O95221|OR5F1_HUMAN	Olfactory	A	22	51	N42	58	86	D70	94	127	R122	138	162	F149	194	227	T210	232	264	T254	267	293	P287
631	P0C626	sp|P0C626|OR5G3_HUMAN	Olfactory	A	22	51	N42	58	86	D70	94	127	R122	138	162	Y149	194	227	S210	232	264	T254	267	293	P287
632	A6NKK0	sp|A6NKK0|OR5H1_HUMAN	Olfactory	A	22	51	N42	58	86	D70	94	127	R122	138	162	Y149	194	227	S210	232	264	P254	267	293	P287
633	A6NHG9	sp|A6NHG9|O5H14_HUMAN	Olfactory	A	22	51	N42	58	86	D70	94	127	R122	138	162	Y149	194	227	T210	232	264	P254	267	293	P287
634	A6NDH6	sp|A6NDH6|O5H15_HUMAN	Olfactory	A	22	51	N42	58	86	D70	94	127	R122	138	162	Y149	194	227	S210	232	264	P254	267	293	P287
635	Q8NGV7	sp|Q8NGV7|OR5H2_HUMAN	Olfactory	A	27	56	N47	63	91	D75	99	132	R127	143	167	F154	199	232	T215	237	269	P259	272	298	P292
636	Q8NGV6	sp|Q8NGV6|OR5H6_HUMAN	Olfactory	A	38	67	N58	74	102	D86	110	143	R138	154	178	F165	210	243	T226	248	280	P270	283	309	P303
637	Q13606	sp|Q13606|OR5I1_HUMAN	Olfactory	A	24	53	N44	60	88	D72	96	129	R124	140	164	Y151	196	229	C212	234	266	T256	269	295	P289
638	Q8NH18	sp|Q8NH18|OR5J2_HUMAN	Olfactory	A	22	51	N42	58	86	D70	94	127	R122	138	162	W149	194	227	T210	232	264	T254	267	293	L287
639	Q8NHB8	sp|Q8NHB8|OR5K2_HUMAN	Olfactory	A	22	51	N42	58	86	D70	94	127	R122	138	162	F149	194	227	T210	232	264	S254	267	293	P287
640	A6NET4	sp|A6NET4|OR5K3_HUMAN	Olfactory	A	22	51	N42	58	86	D70	94	127	C122	138	162	Y149	194	227	T210	230	262	S252	265	291	P285
641	A6NMS3	sp|A6NMS3|OR5K4_HUMAN	Olfactory	A	22	51	N42	58	86	D70	94	127	R122	138	162	F149	194	227	T210	232	263	C254	264	290	P284
642	Q8NGL2	sp|Q8NGL2|OR5L1_HUMAN	Olfactory	A	22	51	N42	58	86	D70	94	127	R122	138	162	Y149	194	227	T210	232	264	T254	267	293	S287
643	Q8NGL0	sp|Q8NGL0|OR5L2_HUMAN	Olfactory	A	22	51	N42	58	86	D70	94	127	R122	138	162	Y149	194	227	T210	232	264	T254	267	293	P287
644	Q8NGP8	sp|Q8NGP8|OR5M1_HUMAN	Olfactory	A	22	51	N42	58	86	D70	94	127	R122	138	162	Y149	194	227	S210	232	264	T254	267	293	P287
645	Q6IEU7	sp|Q6IEU7|OR5MA_HUMAN	Olfactory	A	22	51	N42	58	86	D70	94	127	R122	138	162	Y149	194	227	S210	232	264	T254	267	293	P287
646	Q96RB7	sp|Q96RB7|OR5MB_HUMAN	Olfactory	A	22	51	N42	58	86	D70	93	126	R121	137	161	Y148	193	226	S209	231	263	T253	266	292	P286
647	Q8NGP4	sp|Q8NGP4|OR5M3_HUMAN	Olfactory	A	20	49	N40	56	84	D68	92	125	R120	136	160	Y147	192	225	S208	230	262	T252	265	291	P285
648	Q8NGP6	sp|Q8NGP6|OR5M8_HUMAN	Olfactory	A	21	50	N41	57	85	D69	93	126	R121	137	161	Y148	193	226	S209	231	263	T253	266	292	L286
649	Q8NGP3	sp|Q8NGP3|OR5M9_HUMAN	Olfactory	A	20	49	N40	56	84	D68	92	125	R120	136	160	Y147	192	225	S208	230	262	T252	265	291	P285
650	Q8WZ92	sp|Q8WZ92|OR5P2_HUMAN	Olfactory	A	18	47	N38	54	82	D66	90	123	R118	134	158	Y145	190	223	T206	228	260	T250	263	289	P283
651	Q8WZ94	sp|Q8WZ94|OR5P3_HUMAN	Olfactory	A	22	51	N42	58	86	D70	94	127	R122	138	162	Y149	194	227	T210	232	264	T254	267	293	P287
652	Q8NH85	sp|Q8NH85|OR5R1_HUMAN	Olfactory	A	22	51	N42	58	86	D70	94	127	C122	138	162	Y149	194	227	S210	232	264	T254	267	293	P287
653	Q8NG75	sp|Q8NG75|OR5T1_HUMAN	Olfactory	A	34	63	N54	70	98	D82	106	139	R134	150	174	Y161	206	239	T222	244	276	T266	279	305	P299
654	Q8NGG2	sp|Q8NGG2|OR5T2_HUMAN	Olfactory	A	61	90	N81	97	125	D109	133	166	R161	177	201	Y188	233	266	T249	271	303	T293	306	332	P326
655	Q8NGG3	sp|Q8NGG3|OR5T3_HUMAN	Olfactory	A	52	81	N72	88	116	D100	124	157	H152	168	192	Y179	224	257	T240	262	294	T284	297	323	P317
656	Q9UGF6	sp|Q9UGF6|OR5V1_HUMAN	Olfactory	A	22	51	N42	58	86	D70	94	127	R122	138	162	W149	194	227	P210	232	264	S254	267	293	P287
657	Q8NH69	sp|Q8NH69|OR5W2_HUMAN	Olfactory	A	22	51	N42	58	86	D70	94	127	R122	138	162	Y149	194	227	T210	232	264	T254	267	293	P287
658	O95222	sp|O95222|OR6A2_HUMAN	Olfactory	A	23	52	N43	59	87	E71	99	132	R127	143	167	W154	199	232	P215	237	269	A259	272	298	P292
659	O95007	sp|O95007|OR6B1_HUMAN	Olfactory	A	22	51	N42	58	86	E70	94	127	R122	138	162	W149	194	227	P210	230	262	A252	265	291	P285
660	Q6IFH4	sp|Q6IFH4|OR6B2_HUMAN	Olfactory	A	22	51	N42	58	86	E70	94	127	R122	138	162	F149	194	227	P210	232	264	A254	267	293	P287
661	Q8NGW1	sp|Q8NGW1|OR6B3_HUMAN	Olfactory	A	22	51	N42	58	86	E70	94	127	R122	138	162	F149	194	227	P210	232	264	A254	267	293	P287
662	Q96RD1	sp|Q96RD1|OR6C1_HUMAN	Olfactory	A	20	49	N40	56	84	E68	92	125	R120	136	160	W147	192	225	T208	230	262	S252	265	291	P285
663	Q9NZP2	sp|Q9NZP2|OR6C2_HUMAN	Olfactory	A	20	49	N40	56	84	E68	92	125	R120	136	160	W147	192	225	T208	230	262	S252	265	291	P285
664	Q9NZP0	sp|Q9NZP0|OR6C3_HUMAN	Olfactory	A	19	48	N39	55	83	E67	91	124	R119	135	159	W146	191	224	T207	229	261	S251	264	290	P284
665	Q8NGE1	sp|Q8NGE1|OR6C4_HUMAN	Olfactory	A	20	49	N40	56	84	E68	92	125	R120	136	160	W147	192	225	T208	230	262	S252	265	291	P285
666	A6NF89	sp|A6NF89|OR6C6_HUMAN	Olfactory	A	20	49	N40	56	84	E68	92	125	R120	136	160	W147	192	225	T208	230	262	S252	265	291	P285
667	A6NJZ3	sp|A6NJZ3|O6C65_HUMAN	Olfactory	A	20	49	N40	56	84	E68	92	125	R120	136	160	W147	192	225	T208	230	262	S252	265	291	P285
668	A6NDL8	sp|A6NDL8|O6C68_HUMAN	Olfactory	A	20	49	K40	56	84	E68	92	125	R120	136	160	W147	192	225	T208	230	262	S252	265	291	S285
669	A6NIJ9	sp|A6NIJ9|O6C70_HUMAN	Olfactory	A	20	49	N40	56	84	E68	92	125	R120	136	160	W147	192	225	T208	230	262	S252	265	291	P285
670	A6NCV1	sp|A6NCV1|O6C74_HUMAN	Olfactory	A	20	49	N40	56	84	E68	92	125	R120	136	160	W147	192	225	T208	230	262	S252	265	291	P285
671	A6NL08	sp|A6NL08|O6C75_HUMAN	Olfactory	A	20	49	N40	56	84	E68	92	125	R120	136	160	W147	192	225	T208	230	262	S252	265	291	P285
672	A6NM76	sp|A6NM76|O6C76_HUMAN	Olfactory	A	20	49	N40	55	83	E67	91	124	C119	135	159	W146	191	224	T207	229	261	S251	264	290	P284
673	Q8NGZ6	sp|Q8NGZ6|OR6F1_HUMAN	Olfactory	A	22	51	N42	58	86	E70	94	127	R122	138	162	W149	194	227	S210	232	264	S254	267	293	P287
674	Q8NGC5	sp|Q8NGC5|OR6J1_HUMAN	Olfactory	A	21	50	N41	57	85	D69	93	126	R121	137	161	W148	193	226	C209	231	263	I253	266	292	P286
675	Q8NGY2	sp|Q8NGY2|OR6K2_HUMAN	Olfactory	A	22	51	N42	58	86	E70	93	126	H121	137	161	C148	195	228	A211	233	265	S255	268	294	P288
676	Q8NGY3	sp|Q8NGY3|OR6K3_HUMAN	Olfactory	A	38	67	N58	74	102	E86	110	143	R138	154	178	C165	209	242	T225	247	279	S269	282	308	P302
677	Q8NGW6	sp|Q8NGW6|OR6K6_HUMAN	Olfactory	A	50	79	N70	86	114	E98	122	155	R150	166	190	C177	221	254	S237	259	291	S281	294	320	P314
678	Q8NGM8	sp|Q8NGM8|OR6M1_HUMAN	Olfactory	A	20	49	N40	56	84	D68	92	125	R120	136	160	W147	191	224	S207	229	261	S251	264	290	P284
679	Q8NGY5	sp|Q8NGY5|OR6N1_HUMAN	Olfactory	A	22	51	N42	58	86	E70	94	127	R122	138	162	W149	194	227	T210	232	264	S254	267	293	P287
680	Q8NGY6	sp|Q8NGY6|OR6N2_HUMAN	Olfactory	A	22	51	N42	58	86	E70	94	127	R122	138	162	W149	194	227	T210	232	264	S254	267	293	P287
681	Q8NGX9	sp|Q8NGX9|OR6P1_HUMAN	Olfactory	A	22	51	N42	58	86	E70	94	127	R122	138	162	W149	194	227	P210	232	264	S254	267	293	P287
682	Q8NGQ2	sp|Q8NGQ2|OR6Q1_HUMAN	Olfactory	A	24	53	N44	60	88	E72	98	131	R126	142	166	W153	198	231	S214	236	268	T258	271	297	P291
683	Q8NH40	sp|Q8NH40|OR6S1_HUMAN	Olfactory	A	24	53	N44	60	88	E72	96	129	R124	140	164	W151	197	230	S213	235	267	S257	270	296	P290
684	Q8NGN1	sp|Q8NGN1|OR6T1_HUMAN	Olfactory	A	22	51	K42	58	86	E70	94	127	R122	138	162	W149	194	227	S210	232	264	S254	267	293	P287
685	Q8N148	sp|Q8N148|OR6V1_HUMAN	Olfactory	A	20	49	N40	56	84	E68	92	125	R120	136	160	W147	192	225	S208	230	262	S252	265	291	P285
686	Q8NH79	sp|Q8NH79|OR6X1_HUMAN	Olfactory	A	20	49	N40	56	84	E68	92	125	R120	136	160	W147	192	225	S208	230	262	A252	265	291	P285
687	Q8NGX8	sp|Q8NGX8|OR6Y1_HUMAN	Olfactory	A	27	56	N47	63	91	E75	99	132	R127	143	167	W154	199	232	P215	237	269	M259	272	298	P292
688	O76100	sp|O76100|OR7AA_HUMAN	Olfactory	A	22	51	N42	58	86	D70	94	127	R122	138	162	W149	194	227	P210	232	264	T254	267	293	P287
689	O14581	sp|O14581|OR7AH_HUMAN	Olfactory	A	22	51	N42	58	86	D70	94	127	R122	138	162	W149	194	227	P210	232	264	T254	267	293	P287
690	Q15622	sp|Q15622|OR7A5_HUMAN	Olfactory	A	22	51	N42	58	86	D70	94	127	R122	138	162	W149	194	227	P210	232	264	A254	267	293	P287
691	O76099	sp|O76099|OR7C1_HUMAN	Olfactory	A	22	51	N42	58	86	D70	94	127	R122	138	162	W149	194	227	S210	232	264	T254	267	293	P287
692	O60412	sp|O60412|OR7C2_HUMAN	Olfactory	A	22	51	N42	58	86	D70	94	127	R122	138	162	W149	194	227	P210	231	263	T253	266	292	P286
693	Q96RA2	sp|Q96RA2|OR7D2_HUMAN	Olfactory	A	22	51	N42	58	86	D70	94	127	R122	138	162	W149	194	227	P210	232	264	T254	267	293	P287
694	Q8NG98	sp|Q8NG98|OR7D4_HUMAN	Olfactory	A	22	51	N42	58	86	D70	94	127	R122	138	162	W149	194	227	P210	232	264	T254	267	293	P287
695	Q6IFN5	sp|Q6IFN5|O7E24_HUMAN	Olfactory	A	40	69	N60	76	104	D88	112	145	R140	156	180	F167	212	245	P228	250	282	T272	285	311	P305
696	Q8NGA0	sp|Q8NGA0|OR7G1_HUMAN	Olfactory	A	22	51	N42	58	86	D70	94	127	R122	138	162	M149	194	227	P210	232	264	T254	267	293	P287
697	Q8NG99	sp|Q8NG99|OR7G2_HUMAN	Olfactory	A	22	51	N42	58	86	D70	94	127	R122	138	162	L149	194	227	P210	232	264	A254	267	293	P287
698	Q8NG95	sp|Q8NG95|OR7G3_HUMAN	Olfactory	A	22	51	N42	58	86	D70	94	127	R122	138	162	F149	194	227	P210	232	264	T254	267	293	P287
699	Q8NGG7	sp|Q8NGG7|OR8A1_HUMAN	Olfactory	A	39	68	N59	75	103	D87	111	144	R139	155	179	Y166	210	243	T226	248	280	S270	283	309	P303
700	Q8NGG6	sp|Q8NGG6|OR8BC_HUMAN	Olfactory	A	21	50	N41	57	85	D69	93	126	R121	137	161	Y148	193	226	P209	231	263	S253	266	292	P286
701	Q96RD0	sp|Q96RD0|OR8B2_HUMAN	Olfactory	A	22	51	N42	58	86	D70	94	127	R122	138	162	Y149	194	227	P210	232	264	S254	266	292	P286
702	Q8NGG8	sp|Q8NGG8|OR8B3_HUMAN	Olfactory	A	22	51	N42	58	86	D70	94	127	R122	138	162	Y149	194	227	P210	232	264	S254	266	292	P286
703	Q96RC9	sp|Q96RC9|OR8B4_HUMAN	Olfactory	A	22	51	N42	58	86	D70	93	126	R121	137	161	Y148	193	226	S209	231	263	S253	266	292	P286
704	Q15620	sp|Q15620|OR8B8_HUMAN	Olfactory	A	22	51	N42	58	86	D70	94	127	R122	138	162	Y149	194	227	P210	232	264	S254	267	293	P287
705	Q8WZ84	sp|Q8WZ84|OR8D1_HUMAN	Olfactory	A	22	51	N42	58	86	D70	94	127	R122	138	162	F149	194	227	P210	232	264	S254	267	293	P287
706	Q9GZM6	sp|Q9GZM6|OR8D2_HUMAN	Olfactory	A	22	51	N42	58	86	D70	94	127	R122	138	162	Y149	194	227	T210	232	264	S254	267	293	P287
707	Q8NGM9	sp|Q8NGM9|OR8D4_HUMAN	Olfactory	A	22	51	N42	58	86	D70	94	127	R122	138	162	F149	194	227	T210	232	264	S254	267	293	P287
708	Q15617	sp|Q15617|OR8G1_HUMAN	Olfactory	A	22	51	N42	58	86	D70	94	127	R122	138	162	Y149	194	227	P210	232	264	S254	267	293	P287
709	Q15614	sp|Q15614|OR8G2_HUMAN	Olfactory	A	22	51	N42	58	86	D70	94	127	C122	138	162	Y149	194	227	P210	232	264	S254	267	293	P287
710	Q8NG78	sp|Q8NG78|OR8G5_HUMAN	Olfactory	A	57	86	N77	93	121	D105	129	162	G157	173	197	Y184	229	262	P245	267	299	S289	302	328	P322
711	Q8NGG4	sp|Q8NGG4|OR8H1_HUMAN	Olfactory	A	22	51	N42	58	86	D70	93	126	R121	137	161	Y148	193	226	S209	231	263	T253	266	292	P286
712	Q8N162	sp|Q8N162|OR8H2_HUMAN	Olfactory	A	23	52	N43	59	87	D71	94	127	R122	138	162	Y149	194	227	S210	232	264	T254	267	293	P287
713	Q8N146	sp|Q8N146|OR8H3_HUMAN	Olfactory	A	23	52	N43	59	87	D71	94	127	R122	138	162	Y149	194	227	S210	232	264	T254	267	293	P287
714	Q8N0Y5	sp|Q8N0Y5|OR8I2_HUMAN	Olfactory	A	22	51	N42	58	86	D70	94	127	R122	138	162	Y149	193	226	S209	231	263	S253	266	292	P286
715	Q8NGP2	sp|Q8NGP2|OR8J1_HUMAN	Olfactory	A	22	51	N42	58	86	N70	94	127	R122	138	162	Y149	194	227	S210	232	264	T254	268	294	P288
716	Q8NGG1	sp|Q8NGG1|OR8J2_HUMAN	Olfactory	A	22	51	N42	58	86	N70	94	127	R122	138	162	Y149	194	227	S210	232	264	T254	267	293	P287
717	Q8NGG0	sp|Q8NGG0|OR8J3_HUMAN	Olfactory	A	22	51	N42	58	86	N70	94	127	R122	138	162	Y149	194	227	S210	232	264	T254	267	293	P287
718	Q8NGG5	sp|Q8NGG5|OR8K1_HUMAN	Olfactory	A	28	57	N48	64	92	D76	100	133	R128	144	168	Y155	200	233	S216	238	270	T260	273	299	P293
719	Q8NH51	sp|Q8NH51|OR8K3_HUMAN	Olfactory	A	22	51	N42	58	86	D70	94	127	L122	138	162	Y149	194	227	S210	231	263	T253	266	292	P286
720	Q8NH50	sp|Q8NH50|OR8K5_HUMAN	Olfactory	A	22	51	N42	58	86	D70	94	127	R122	138	162	Y149	194	227	S210	232	264	S254	267	293	P287
721	Q8NH09	sp|Q8NH09|OR8S1_HUMAN	Olfactory	A	22	51	N42	58	86	D70	94	127	R122	138	162	W149	194	227	N210	232	264	S254	265	291	S285
722	Q8NH10	sp|Q8NH10|OR8U1_HUMAN	Olfactory	A	22	51	N42	58	86	D70	94	127	R122	138	162	Y149	194	227	S210	232	264	T254	267	293	P287
723	P0C7N1	sp|P0C7N1|OR8U8_HUMAN	Olfactory	A	22	51	N42	58	86	D70	94	127	R122	138	162	Y149	194	227	S210	232	264	T254	267	293	P287
724	P0C7N5	sp|P0C7N5|OR8U9_HUMAN	Olfactory	A	22	51	N42	58	86	D70	94	127	R122	138	162	H149	194	227	S210	232	264	T254	267	293	P287
725	Q8NGT5	sp|Q8NGT5|OR9A2_HUMAN	Olfactory	A	21	50	N41	57	85	E69	90	123	R118	134	158	W145	190	223	S206	228	260	S250	263	289	P283
726	Q8NGU2	sp|Q8NGU2|OR9A4_HUMAN	Olfactory	A	21	50	N41	57	85	E69	94	127	R122	138	162	W149	194	227	S210	232	264	S254	267	293	P287
727	Q8NH87	sp|Q8NH87|OR9G1_HUMAN	Olfactory	A	21	50	N41	57	85	D69	93	126	R121	137	161	Y148	193	226	P209	231	263	S253	266	292	L286
728	Q8NGQ1	sp|Q8NGQ1|OR9G4_HUMAN	Olfactory	A	37	66	N57	73	101	D85	109	142	R137	153	177	Y164	209	242	S225	247	279	S269	282	308	P302
729	P0C7N8	sp|P0C7N8|OR9G9_HUMAN	Olfactory	A	21	50	N41	57	85	D69	93	126	R121	137	161	Y148	193	226	P209	231	263	S253	266	292	P286
730	Q8NGQ6	sp|Q8NGQ6|OR9I1_HUMAN	Olfactory	A	22	51	N42	58	86	D70	94	127	R122	138	162	Y149	194	227	N210	232	264	A254	267	293	P287
731	Q8NGE7	sp|Q8NGE7|OR9K2_HUMAN	Olfactory	A	47	76	N67	83	111	D95	119	152	R147	163	187	Y174	219	252	T235	257	289	A279	290	316	P310
732	Q8NGQ5	sp|Q8NGQ5|OR9Q1_HUMAN	Olfactory	A	22	51	N42	58	86	D70	94	127	R122	138	162	Y149	194	227	S210	231	263	T253	266	292	P286
733	Q8NGE9	sp|Q8NGE9|OR9Q2_HUMAN	Olfactory	A	22	51	N42	58	86	D70	94	127	R122	138	162	Y149	194	227	C210	232	264	T254	267	293	P287
734	Q8NH08	sp|Q8NH08|O10AC_HUMAN	Olfactory	A	23	52	N43	58	86	E70	98	131	R126	142	166	C153	198	231	P214	236	268	C258	271	297	P291
735	Q8NH80	sp|Q8NH80|O10D3_HUMAN	Olfactory	A	22	51	N42	58	86	D70	94	127	R122	138	162	W149	194	227	C210	232	264	P254	265	291	P285
736	Q8NGN7	sp|Q8NGN7|O10D4_HUMAN	Olfactory	A	20	49	N40	56	84	D68	92	125	R120	136	160	W147	192	225	C208	230	262	P252	263	289	P283
737	Q8NHC6	sp|Q8NHC6|O14L1_HUMAN	Olfactory	A	23	52	N43	59	87	D71	95	128	R123	139	163	W150	195	228	S211	233	265	S255	268	294	P288
738	Q96R84	sp|Q96R84|OR1F2_HUMAN	Olfactory	A	22	51	N42	58	86	D70	93	126	R121	137	161	W148	193	226	P209	231	263	T253	266	292	P286
739	O76000	sp|O76000|OR2B3_HUMAN	Olfactory	A	22	51	N42	58	86	D70	94	127	R122	138	162	W149	194	227	P210	232	264	T254	267	293	S287
740	P59922	sp|P59922|OR2B8_HUMAN	Olfactory	A	22	51	N42	58	86	D70	94	127	R122	138	162	W149	194	227	P210	232	264	T254	267	293	P287
741	Q8NGU4	sp|Q8NGU4|OR2I1_HUMAN	Olfactory	A	22	51	N42	58	86	D70	94	127	R122	138	162	W149	195	228	P211	233	265	S255	268	294	P288
742	Q8NHA6	sp|Q8NHA6|OR2W6_HUMAN	Olfactory	A	28	57	N48	64	92	D76	100	133	R128	144	168	W155	200	233	P216	238	270	T260	273	299	P293
743	P47883	sp|P47883|OR3A4_HUMAN	Olfactory	A	25	54	T45	61	89	D73	97	130	R125	141	165	C152	197	230	P213	235	267	T257	270	296	P290
744	Q8NGN8	sp|Q8NGN8|OR4A4_HUMAN	Olfactory	A	20	49	N40	56	84	D68	92	125	R120	136	160	W147	192	225	A208	229	261	P251	262	288	P282
745	P0C604	sp|P0C604|OR4A8_HUMAN	Olfactory	A	20	49	N40	56	84	D68	92	125	R120	136	160	V147	192	225	I208	229	261	P251	262	288	P282
746	Q8NH63	sp|Q8NH63|O51H1_HUMAN	Olfactory	A	24	53	N44	60	88	D72	96	129	R124	140	164	L151	196	229	D212	234	266	P256	272	298	P292
747	A6NMU1	sp|A6NMU1|O52A4_HUMAN	Olfactory	A	26	55	N46	62	90	D74	98	131	R126	142	166	T153	199	232	D215	237	269	L259	274	300	P294
748	Q8NGH6	sp|Q8NGH6|O52L2_HUMAN	Olfactory	A	40	69	N60	76	104	D88	112	145	R140	156	180	L167	212	245	D228	250	282	P272	287	313	P307
749	Q8NH57	sp|Q8NH57|O52P1_HUMAN	Olfactory	A	24	53	N44	60	88	D72	96	129	R124	140	164	V151	196	229	D212	234	266	P256	271	297	P291
750	Q8NGI1	sp|Q8NGI1|O56B2_HUMAN	Olfactory	A	31	60	N51	67	95	D79	103	136	R131	147	171	A158	203	236	D219	241	273	V263	277	303	P297
751	Q8NH89	sp|Q8NH89|O5AK3_HUMAN	Olfactory	A	22	51	N42	58	86	D70	94	127	C122	138	162	Y149	194	227	T210	232	264	T254	267	293	P287
752	Q8NGA2	sp|Q8NGA2|OR7A2_HUMAN	Olfactory	A	23	52	N43	59	87	D71	95	128	Q123	139	163	W150	195	228	P211	233	265	T255	268	294	P288
753	Q8NH95	sp|Q8NH95|YI035_HUMAN	Olfactory	A	23	52	N43	59	87	D71	96	129	R124	140	164	W151	196	229	P212	234	266	T256	275	301	P295
754	Q9H341	sp|Q9H341|O51M1_HUMAN	Olfactory	A	34	63	N54	70	98	D82	106	139	R134	150	174	I161	206	239	D222	244	276	P266	281	307	P301
755	P59533	sp|P59533|T2R38_HUMAN	Taste2	A	13	42	N33	52	80	R64	89	122	Y117	133	157	L144	189	222	P205	240	272	A262	274	300	A294
756	P59534	sp|P59534|T2R39_HUMAN	Taste2	A	32	61	N52	71	99	R83	107	140	Y135	151	175	L162	204	237	P220	255	287	A277	288	314	S308
757	P59535	sp|P59535|T2R40_HUMAN	Taste2	A	16	45	S36	55	83	R67	91	124	Y119	135	159	L146	189	222	P205	240	272	A262	273	299	S293
758	P59536	sp|P59536|T2R41_HUMAN	Taste2	A	4	33	N24	43	71	R55	79	112	F107	123	147	L134	176	209	P192	227	259	S249	260	286	P280
759	P59537	sp|P59537|T2R43_HUMAN	Taste2	A	4	33	N24	43	71	R55	78	111	Y106	122	146	L133	171	204	P187	222	254	S244	256	282	P276
760	P59538	sp|P59538|T2R31_HUMAN	Taste2	A	4	33	N24	43	71	R55	78	111	Y106	122	146	L133	171	204	P187	222	254	S244	256	282	P276
761	P59539	sp|P59539|T2R45_HUMAN	Taste2	A	4	33	N24	43	71	R55	78	111	Y106	122	146	L133	171	204	P187	222	254	S244	256	282	P276
762	P59540	sp|P59540|T2R46_HUMAN	Taste2	A	4	33	N24	43	71	R55	78	111	Y106	122	146	L133	171	204	P187	222	254	S244	256	282	P276
763	P59541	sp|P59541|T2R30_HUMAN	Taste2	A	4	33	N24	43	71	R55	78	111	Y106	122	146	L133	171	204	P187	222	254	S244	256	282	P276
764	P59542	sp|P59542|T2R19_HUMAN	Taste2	A	4	33	N24	43	71	R55	78	111	C106	122	146	L133	171	204	P187	222	254	C244	256	282	S276
765	P59543	sp|P59543|T2R20_HUMAN	Taste2	A	4	33	N24	43	71	R55	78	111	Y106	122	146	V133	171	204	P187	222	254	C244	256	282	S276
766	P59544	sp|P59544|T2R50_HUMAN	Taste2	A	4	33	N24	43	71	R55	78	111	Y106	122	146	L133	171	204	P187	222	254	F244	256	282	S276
767	P59551	sp|P59551|T2R60_HUMAN	Taste2	A	15	44	N35	54	82	R66	90	123	Y118	134	158	L145	189	222	P205	240	272	S262	273	299	P293
768	Q7RTR8	sp|Q7RTR8|T2R42_HUMAN	Taste2	A	4	33	N24	43	71	T55	79	112	Y107	123	147	L134	176	209	P192	227	259	S249	261	287	S281
769	Q9NYV7	sp|Q9NYV7|T2R16_HUMAN	Taste2	A	5	34	S25	44	72	R56	75	108	Y103	119	143	L130	172	205	P188	220	252	T242	253	279	S273
770	Q9NYV8	sp|Q9NYV8|T2R14_HUMAN	Taste2	A	4	33	N24	43	71	R55	79	112	Y107	123	147	L134	174	207	P190	224	256	S246	257	283	S277
771	Q9NYV9	sp|Q9NYV9|T2R13_HUMAN	Taste2	A	4	33	N24	43	71	R55	79	112	Y107	123	147	L134	174	207	P190	225	257	C247	258	284	S278
772	Q9NYW0	sp|Q9NYW0|T2R10_HUMAN	Taste2	A	4	33	N24	42	70	R54	78	111	Y106	122	146	I133	169	202	F185	220	252	G242	254	280	S274
773	Q9NYW1	sp|Q9NYW1|TA2R9_HUMAN	Taste2	A	4	33	N24	43	71	R55	79	112	Y107	123	147	L134	174	207	P190	225	257	V247	259	285	S279
774	Q9NYW2	sp|Q9NYW2|TA2R8_HUMAN	Taste2	A	4	33	N24	43	71	R55	79	112	Y107	123	147	L134	177	210	P193	228	260	S250	262	288	S282
775	Q9NYW3	sp|Q9NYW3|TA2R7_HUMAN	Taste2	A	4	33	N24	43	71	R55	79	112	Y107	123	147	L134	177	210	P193	228	260	S250	262	288	S282
776	Q9NYW4	sp|Q9NYW4|TA2R5_HUMAN	Taste2	A	4	33	N24	43	71	R55	75	108	Y103	119	143	L130	164	197	P180	215	247	A237	249	275	S269
777	Q9NYW5	sp|Q9NYW5|TA2R4_HUMAN	Taste2	A	4	33	N24	43	71	R55	78	111	Y106	122	146	L133	172	205	Q188	223	255	A245	257	283	S277
778	Q9NYW6	sp|Q9NYW6|TA2R3_HUMAN	Taste2	A	4	33	N24	43	71	R55	79	112	Y107	123	147	L134	176	209	P192	227	259	A249	261	287	S281
779	Q9NYW7	sp|Q9NYW7|TA2R1_HUMAN	Taste2	A	4	33	N24	43	71	R55	75	108	Y103	119	143	I130	170	203	P186	221	253	I243	254	280	S274
780	Q7Z5H4	sp|Q7Z5H4|VN1R5_HUMAN	Vomeronasal	A	40	69	N60	79	107	H91	115	148	Q143	161	185	W172	206	239	F222	262	294	D284	297	323	P317
781	Q7Z5H5	sp|Q7Z5H5|VN1R4_HUMAN	Vomeronasal	A	2	31	S22	41	69	N53	77	110	Q105	124	148	W135	175	208	C191	226	258	L248	262	288	P282
782	Q8NFZ6	sp|Q8NFZ6|VN1R2_HUMAN	Vomeronasal	A	84	113	N104	123	151	D135	159	192	Q187	206	230	W217	257	290	C273	308	340	L330	344	370	P364
783	Q9BXE9	sp|Q9BXE9|VN1R3_HUMAN	Vomeronasal	A	3	32	N23	42	70	N54	78	111	Q106	126	150	W137	177	210	C193	226	258	T248	262	288	P282
784	Q9GZP7	sp|Q9GZP7|VN1R1_HUMAN	Vomeronasal	A	43	72	N63	82	110	N94	118	151	Q146	165	189	W176	215	248	S231	266	298	V288	302	328	P322
785	O14514	sp|O14514|BAI1_HUMAN	Adhesion	B	938	970	L962	979	1005	I991	1006	1042	S1036	1047	1075	W1058	1090	1121	V1102	1129	1154	S1152	1161	1188	V1181
786	O60241	sp|O60241|BAI2_HUMAN	Adhesion	B	923	955	L947	964	990	I976	991	1027	S1021	1032	1060	W1043	1075	1106	I1087	1147	1172	S1170	1179	1206	T1199
787	O60242	sp|O60242|BAI3_HUMAN	Adhesion	B	868	900	L892	909	935	I921	936	972	S966	977	1005	W988	1020	1051	V1032	1092	1117	S1115	1124	1151	V1144
788	O94910	sp|O94910|LPHN1_HUMAN	Adhesion	B	851	883	L875	891	917	L903	918	954	L948	960	988	Y971	1002	1033	V1014	1043	1068	F1066	1074	1101	F1094
789	O95490	sp|O95490|LPHN2_HUMAN	Adhesion	B	838	870	L862	878	904	L890	905	941	L935	947	975	Y958	989	1020	I1001	1030	1055	F1053	1061	1088	F1081
790	P48960	sp|P48960|CD97_HUMAN	Adhesion	B	538	570	L562	578	604	L590	607	643	L637	649	677	Y660	691	722	I703	732	757	F755	763	790	Y783
791	Q14246	sp|Q14246|EMR1_HUMAN	Adhesion	B	593	625	L617	633	659	L645	660	696	L690	707	735	Y718	749	780	V761	790	815	L813	821	848	F841
792	Q5T601	sp|Q5T601|GP110_HUMAN	Adhesion	B	576	608	L600	622	648	L634	652	688	L682	696	724	Y707	742	773	I754	783	808	F806	815	842	L835
793	Q6QNK2	sp|Q6QNK2|GP133_HUMAN	Adhesion	B	557	589	L581	600	626	V612	627	663	L657	669	697	W680	711	742	V723	752	777	F775	783	810	F803
794	Q7Z7M1	sp|Q7Z7M1|GP144_HUMAN	Adhesion	B	649	681	L673	689	715	L701	716	752	L746	758	786	W769	800	831	V812	849	874	A872	878	905	F898
795	Q86SQ3	sp|Q86SQ3|EMR4_HUMAN	Adhesion	B	181	213	L205	221	247	L233	248	284	L278	295	323	Y306	336	367	I348	377	402	L400	412	439	F432
796	Q86SQ4	sp|Q86SQ4|GP126_HUMAN	Adhesion	B	855	887	S879	896	922	L908	925	961	M955	968	996	W979	1020	1051	M1032	1060	1085	F1083	1091	1118	F1111
797	Q86SQ6	sp|Q86SQ6|GP123_HUMAN	Adhesion	B	8	40	L32	51	77	A63	78	114	I108	129	157	G140	174	205	I186	249	274	F272	283	310	L303
798	Q86Y34	sp|Q86Y34|GPR97_HUMAN	Adhesion	B	259	291	L283	304	330	L316	333	369	L363	376	404	W387	430	461	T442	469	494	L492	498	525	C518
799	Q8IWK6	sp|Q8IWK6|GP125_HUMAN	Adhesion	B	750	782	L774	793	819	I805	820	856	I850	871	899	G882	915	946	I927	989	1014	F1012	1023	1050	V1043
800	Q8IZF2	sp|Q8IZF2|GP116_HUMAN	Adhesion	B	1003	1035	L1027	1049	1075	L1061	1081	1117	L1111	1125	1153	Y1136	1170	1201	I1182	1211	1236	F1234	1243	1270	L1263
801	Q8IZF3	sp|Q8IZF3|GP115_HUMAN	Adhesion	B	392	424	L416	438	464	L450	468	504	I498	512	540	Y523	557	588	I569	597	622	F620	629	656	L649
802	Q8IZF4	sp|Q8IZF4|GP114_HUMAN	Adhesion	B	239	271	S263	279	305	V291	309	345	L339	352	380	W363	411	442	T423	449	474	L472	480	507	F500
803	Q8IZF5	sp|Q8IZF5|GP113_HUMAN	Adhesion	B	761	793	L785	807	833	L819	836	872	L866	880	908	Y891	924	955	I936	965	990	L988	997	1024	L1017
804	Q8IZF6	sp|Q8IZF6|GP112_HUMAN	Adhesion	B	2734	2766	L2758	2775	2801	L2787	2804	2840	M2834	2847	2875	W2858	2893	2924	I2905	2932	2957	F2955	2963	2990	F2983
805	Q8IZF7	sp|Q8IZF7|GP111_HUMAN	Adhesion	B	437	469	L461	483	509	L495	513	549	I543	557	585	Y568	602	633	I614	642	667	F665	674	701	A694
806	Q8IZP9	sp|Q8IZP9|GPR64_HUMAN	Adhesion	B	619	651	L643	660	686	L672	689	725	M719	732	760	W743	785	816	I797	825	850	F848	856	883	F876
807	Q8WXG9	sp|Q8WXG9|GPR98_HUMAN	Adhesion	B	5897	5929	C5921	5935	5961	A5947	5964	6000	N5994	6006	6034	S6017	6059	6090	C6071	6097	6122	L6120	6128	6155	V6148
808	Q96K78	sp|Q96K78|GP128_HUMAN	Adhesion	B	425	457	L449	466	492	M478	521	557	L551	564	592	W575	623	654	I635	663	688	L686	697	724	F717
809	Q96PE1	sp|Q96PE1|GP124_HUMAN	Adhesion	B	760	792	L784	803	829	I815	830	866	L860	881	909	G892	923	954	I935	1012	1037	C1035	1046	1073	F1066
810	Q9BY15	sp|Q9BY15|EMR3_HUMAN	Adhesion	B	347	379	L371	387	413	L399	414	450	L444	461	489	Y472	503	534	I515	544	569	L567	575	602	F595
811	Q9HAR2	sp|Q9HAR2|LPHN3_HUMAN	Adhesion	B	855	887	L879	895	921	L907	922	958	L952	964	992	Y975	1006	1037	I1018	1047	1072	F1070	1078	1105	F1098
812	Q9HBW9	sp|Q9HBW9|ELTD1_HUMAN	Adhesion	B	418	450	L442	458	484	L470	485	521	L515	527	555	Y538	569	600	I581	610	635	F633	641	668	F661
813	Q9HCU4	sp|Q9HCU4|CELR2_HUMAN	Adhesion	B	2367	2399	L2391	2407	2433	L2419	2434	2470	L2464	2476	2504	W2487	2518	2549	A2530	2555	2580	L2578	2586	2613	F2606
814	Q9NYQ6	sp|Q9NYQ6|CELR1_HUMAN	Adhesion	B	2459	2491	L2483	2499	2525	L2511	2526	2562	V2556	2568	2596	W2579	2610	2641	V2622	2647	2672	L2670	2678	2705	L2698
815	Q9NYQ7	sp|Q9NYQ7|CELR3_HUMAN	Adhesion	B	2530	2562	L2554	2570	2596	L2582	2597	2633	L2627	2639	2667	W2650	2681	2712	V2693	2717	2742	F2740	2748	2775	L2768
816	Q9UHX3	sp|Q9UHX3|EMR2_HUMAN	Adhesion	B	527	559	L551	567	593	L579	594	630	L624	641	669	Y652	683	714	I695	724	749	L747	755	782	F775
817	Q9Y653	sp|Q9Y653|GPR56_HUMAN	Adhesion	B	394	426	C418	441	467	V453	470	506	L500	513	541	W524	569	600	V581	602	627	L625	635	662	F655
818	Q5VW38	sp|Q5VW38|GP107_HUMAN	Other	Other
819	Q96N19	sp|Q96N19|G137A_HUMAN	Other	Other
820	Q86W33	sp|Q86W33|TPRA1_HUMAN	Other	Other
821	P51810	sp|P51810|GP143_HUMAN	Other	Other
822	Q9NPR9	sp|Q9NPR9|GP108_HUMAN	Other	Other
823	Q8NBN3	sp|Q8NBN3|TM87A_HUMAN	Other	Other
824	Q96K49	sp|Q96K49|TM87B_HUMAN	Other	Other
825	O60478	sp|O60478|G137B_HUMAN	Other	Other
826	Q8N3F9	sp|Q8N3F9|G137C_HUMAN	Other	Other
827	Q5T9L3	sp|Q5T9L3|WLS_HUMAN	Other	Other
828	Q86V85	sp|Q86V85|GP180_HUMAN	Other	Other
	Q8TDU5	sp|Q8TDU5|VNRL4_HUMAN	Deleted	Deleted
	Q8NGU1	sp|Q8NGU1|OR9A1_HUMAN	Deleted	Deleted
	Q8NGA4	sp|Q8NGA4|G32P1_HUMAN	Deleted	Deleted
	Q96P88	sp|Q96P88|GNRR2_HUMAN	Deleted	Deleted
	Q99463	sp|Q99463|NPY6R_HUMAN	Deleted	Deleted
	Q32VQ0	sp|Q32VQ0|OR4FL_HUMAN	Deleted	Deleted
	A6NFC9	sp|A6NFC9|OR2W5_HUMAN	Deleted	Deleted
	Q8NGY7	sp|Q8NGY7|O10J6_HUMAN	Deleted	Deleted
