# Supplementary material for: Structure-Based Sequence Alignment of the Transmembrane Domains of All Human GPCRs: Phylogenetic, Structural and Functional Implications
Source: PLoS Comput Biol. 2016 Mar 30;12(3):e1004805. doi: 10.1371/journal.pcbi.1004805 (PMC4814114; doi:10.1371/journal.pcbi.1004805)
Supplement: S3 Table — The mutations are ordered according to the following score: “distance to the closest NACHO + distance to CHICO - multiplicity of the closest NACHO - multiplicity of CHICO + Blosum62 of the mutation”. (CSV) [file pcbi.1004805.s003.csv]

Uniprot AC	Name	Class	Mutation	Blosum62	BW number	Distance from NACHO	Distance from CHICO	NACHO multiplicity	CHICO multiplicity	dbSNP	Comment
A6NGY5	O51F1_HUMAN	Olfactory	D301Y	-3	7.53	0	0	4	1	rs1030726
P22888	LSHR_HUMAN	A-delta	L457R	-2	3.43	0	0	4	1		in FMPP
P16473	TSHR_HUMAN	A-delta	L512Q	-2	3.43	0	0	4	1		in TTNs; 5 times higher levels of basal cAMP than wild-type TSHR and slightly less response to maximal TSH stimulation
P16473	TSHR_HUMAN	A-delta	L512R	-2	3.43	0	0	4	1		in hyperthyroidism and TTNs; associated with autonomously functioning thyroid nodules; 3.3-fold increase in basal cAMP level
Q9GZP7	VN1R1_HUMAN	Vomeronasal	I139T	-1	3.43	0	0	4	1		in allele VN1R1*2
Q9Y653	GPR56_HUMAN	Adhesion	M493T	-1	3.43	0	0	4	1	rs17379472
P51681	CCR5_HUMAN	A-gamma	L122P	-3	3.46	0	0	2	1		in ZWCCR5-7
P08100	OPSD_HUMAN	A-alpha	L131P	-3	3.46	0	0	2	1		in RP4
P58182	O12D2_HUMAN	Olfactory	F113L	0	3.43	0	0	4	1	rs2073154
P30518	V2R_HUMAN	A-beta	I130F	0	3.43	0	0	4	1		in XNDI
O60412	OR7C2_HUMAN	Olfactory	T118M	-1	3.46	0	0	2	1	rs8113325
P41180	CASR_HUMAN	C	L650P	-3	2.42	1	0	0	2		found in a patient with primary hyperparathyroidism detected at adulthood
Q8NH53	O52N1_HUMAN	Olfactory	C125Y	-2	3.51	1	0	0	3	rs10769224
Q14246	EMR1_HUMAN	Adhesion	F691C	-2	3.51	1	0	0	3	rs2229769
Q8NGK1	O51G1_HUMAN	Olfactory	Y125S	-2	3.51	1	0	0	3	rs1378739
P08100	OPSD_HUMAN	A-alpha	C222R	-3	5.57	1	0	0	2		in RP4
Q969F8	KISSR_HUMAN	A-gamma	C223R	-3	5.57	1	0	0	2		in HH8; exhibit profoundly impaired signaling
P16473	TSHR_HUMAN	A-delta	C600R	-3	5.57	1	0	0	2		in CHNG1
Q8NH04	O2T27_HUMAN	Olfactory	K45M	-1	1.53	0	0	1	1	rs28533004
P08100	OPSD_HUMAN	A-alpha	T58R	-1	1.53	0	0	1	1		in RP4; dbSNP:rs28933394
P22888	LSHR_HUMAN	A-delta	M398T	-1	2.43	0	0	1	1		in FMPP
P16473	TSHR_HUMAN	A-delta	M453T	-1	2.43	0	0	1	1		in HTNA; sporadic; found in toxic thyroid nodules and hyperfunctioning thyroid adenomas
Q8NH87	OR9G1_HUMAN	Olfactory	T62I	-1	2.43	0	0	1	1	rs2865520
P30518	V2R_HUMAN	A-beta	N321Y	-2	7.49	0	1	2	0		in XNDI
P30518	V2R_HUMAN	A-beta	L59P	-3	1.54	1	0	0	1		in XNDI
Q96RD3	O52E6_HUMAN	Olfactory	C64F	-2	2.42	1	0	0	2	rs4495918
Q8NGN1	OR6T1_HUMAN	Olfactory	R64W	-3	2.44	1	0	0	1	rs6590021
P08100	OPSD_HUMAN	A-alpha	S127F	-2	3.42	1	0	0	2		in RP4
P58182	O12D2_HUMAN	Olfactory	S121C	-1	3.51	1	0	0	3	rs2073152
Q03431	PTH1R_HUMAN	B	H223R	0	2.43	0	0	1	1		in JMC; constitutively activated
A6NCV1	O6C74_HUMAN	Olfactory	L61F	0	2.43	0	0	1	1	rs11171388
Q9Y653	GPR56_HUMAN	Adhesion	E496K	1	3.46	0	0	2	1		in BFPP; reduces cell surface localization
Q8NGD5	OR4KE_HUMAN	Olfactory	M119V	1	3.46	0	0	2	1	rs7157076
Q8NH87	OR9G1_HUMAN	Olfactory	V117M	1	3.46	0	0	2	1	rs591369
Q8NGC2	OR4E2_HUMAN	Olfactory	V118M	1	3.46	0	0	2	1	rs2874103
Q8NH01	O2T11_HUMAN	Olfactory	C119R	-3	3.5	0	1	0	0	rs1892443
Q9Y5P1	O51B2_HUMAN	Olfactory	C120R	-3	3.5	0	1	0	0	rs7952293
Q8NH85	OR5R1_HUMAN	Olfactory	C122R	-3	3.5	0	1	0	0	rs6591324
Q8NGH7	O52L1_HUMAN	Olfactory	C140R	-3	3.5	0	1	0	0	rs4436525
A6NCV1	O6C74_HUMAN	Olfactory	R120C	-3	3.5	0	1	0	0	rs4321039
Q96KK4	O10C1_HUMAN	Olfactory	R121C	-3	3.5	0	1	0	0	rs17177639
Q9H344	O51I2_HUMAN	Olfactory	R122C	-3	3.5	0	1	0	0	rs10450603
Q13607	OR2F1_HUMAN	Olfactory	R122C	-3	3.5	0	1	0	0	rs2072164
Q8NGK3	O52K2_HUMAN	Olfactory	R124C	-3	3.5	0	1	0	0	rs11032296
Q01718	ACTHR_HUMAN	A-alpha	R128C	-3	3.5	0	1	0	0		in GCCD1
P08100	OPSD_HUMAN	A-alpha	R135W	-3	3.5	0	1	0	0		in RP4
P30518	V2R_HUMAN	A-beta	R137C	-3	3.5	0	1	0	0		in NSIAD; constitutively active
P51681	CCR5_HUMAN	A-gamma	Y214C	-2	5.58	0	1	1	0		in KECCR5-3B
A6ND48	O14I1_HUMAN	Olfactory	Y216C	-2	5.58	0	1	1	0	rs55871516
Q8NGY9	OR2L8_HUMAN	Olfactory	Y217C	-2	5.58	0	1	1	0	rs4925583
Q8NHA4	O2AE1_HUMAN	Olfactory	Y217C	-2	5.58	0	1	1	0	rs60737583
Q8NH83	OR4A5_HUMAN	Olfactory	L219Q	-2	5.62	0	1	1	0	rs35083184
Q01726	MSHR_HUMAN	A-alpha	D294H	-1	7.49	0	1	2	0		associated with a risk for developing melanoma; unable to stimulate cAMP production as strongly as the wild type receptor in response to alpha- melanocyte-stimulating hormone stimulation; dbSNP:rs1805009
P22888	LSHR_HUMAN	A-delta	C543R	-3	5.55	0	2	1	0		in LHR; Leydig cell hypoplasia type 1; completely devoided of hormone- induced cAMP reporter gene activation; although initial translocation to the endoplasmic reticulum is normal translocation is halted or misrouted and the mutant does not reach the cell surface and cannot bind hormone
Q8NH87	OR9G1_HUMAN	Olfactory	F61V	-1	2.42	1	0	0	2	rs3975155
A6NGY5	O51F1_HUMAN	Olfactory	F73S	-2	2.44	1	0	0	1	rs11033801
A6NHG9	O5H14_HUMAN	Olfactory	G64R	-2	2.44	1	0	0	1	rs4241468
Q01718	ACTHR_HUMAN	A-alpha	S120R	-1	3.42	1	0	0	2		in GCCD1
O95800	GPR75_HUMAN	A-other	T135P	-1	3.42	1	0	0	2		in a patient with age-related macular degeneration; unknown pathological significance
P30518	V2R_HUMAN	A-beta	A132D	-2	3.45	1	0	0	1		in XNDI
P47888	OR3A3_HUMAN	Olfactory	L132F	0	3.51	1	0	0	3	rs769432
Q9H341	O51M1_HUMAN	Olfactory	L135F	0	3.51	1	0	0	3	rs1498468
P51677	CCR3_HUMAN	A-gamma	C218S	-1	5.57	1	0	0	2		polymorphism found in about 7% of the population; may show reduced activity
Q8NH74	O10A6_HUMAN	Olfactory	L287P	-3	7.5	1	0	0	0	rs4758258
P24530	EDNRB_HUMAN	A-beta	P383L	-3	7.5	1	0	0	0		in HSCR2; familial
Q8NGF8	OR4B1_HUMAN	Olfactory	C63Y	-2	2.45	2	0	0	2	rs11606506
P30518	V2R_HUMAN	A-beta	C319R	-3	7.47	2	0	0	1		in XNDI
P22888	LSHR_HUMAN	A-delta	D578Y	-3	6.44	3	0	0	2		in FMPP
P16473	TSHR_HUMAN	A-delta	D633Y	-3	6.44	3	0	0	2		in hyperthyroidism and TTNs; associated with hyperfunctioning thyroid adenomas
Q9UGF6	OR5V1_HUMAN	Olfactory	I45M	1	1.53	0	0	1	1	rs9257770
P58182	O12D2_HUMAN	Olfactory	L120R	-2	3.5	0	1	0	0	rs2073153
Q8NH51	OR8K3_HUMAN	Olfactory	L122R	-2	3.5	0	1	0	0	rs960193
Q8N127	O5AS1_HUMAN	Olfactory	R122L	-2	3.5	0	1	0	0	rs12224086
P08100	OPSD_HUMAN	A-alpha	R135G	-2	3.5	0	1	0	0		in RP4
P08100	OPSD_HUMAN	A-alpha	R135L	-2	3.5	0	1	0	0		in RP4
P30518	V2R_HUMAN	A-beta	R137L	-2	3.5	0	1	0	0		in NSIAD; constitutively active
Q8NGJ7	O51A2_HUMAN	Olfactory	K289N	0	7.49	0	1	2	0	rs2570573
P30518	V2R_HUMAN	A-beta	N321K	0	7.49	0	1	2	0		in XNDI
P08100	OPSD_HUMAN	A-alpha	F220C	-2	5.55	0	2	1	0		in RP4
P41180	CASR_HUMAN	C	F788C	-2	5.55	0	2	1	0		in HYPOC1; leftward shift in the concentration-response curve for the mutant receptor; cells cotransfected with both the wild-type and the mutant receptor show an EC(50
Q9H341	O51M1_HUMAN	Olfactory	L257R	-2	6.41	0	3	2	0	rs2736531
Q8NGV5	O13D1_HUMAN	Olfactory	S277L	-2	6.41	0	3	2	0	rs10761073
P21918	DRD5_HUMAN	A-alpha	C62S	-1	1.54	1	0	0	1	rs2227840
O14581	OR7AH_HUMAN	Olfactory	I46T	-1	1.54	1	0	0	1	rs10405129
Q8NGQ3	OR1S2_HUMAN	Olfactory	I59T	-1	1.54	1	0	0	1	rs11229281
Q8NGC3	O10G2_HUMAN	Olfactory	L67F	0	2.42	1	0	0	2	rs10146821
P21731	TA2R_HUMAN	A-alpha	C68S	-1	2.44	1	0	0	1	rs5743
Q02643	GHRHR_HUMAN	B	A222E	-1	3.45	1	0	0	1		in IGHD1B
O76002	OR2J2_HUMAN	Olfactory	A218T	0	5.57	1	0	0	2		in allele 6M1-6*02 and allele 6M1-6*03; dbSNP:rs3130743
P24530	EDNRB_HUMAN	A-beta	F292L	0	5.57	1	0	0	2		in WS4A
P34995	PE2R1_HUMAN	A-alpha	T223M	-1	5.61	1	0	0	1	rs28364042
P59538	T2R31_HUMAN	Taste2	P276R	-2	7.5	1	0	0	0	rs12318612
P30518	V2R_HUMAN	A-beta	P322H	-2	7.5	1	0	0	0		in XNDI
Q9NQS5	GPR84_HUMAN	A-other	P367R	-2	7.5	1	0	0	0
Q8NGI2	O52N4_HUMAN	Olfactory	N218I	-3	5.56	1	1	0	0	rs7396938
O00222	GRM8_HUMAN	C	I768N	-3	5.59	1	1	0	0	rs1051433
Q03431	PTH1R_HUMAN	B	I458R	-3	7.52	1	1	0	0		in JMC
A6NGY5	O51F1_HUMAN	Olfactory	R74M	-1	2.45	2	0	0	2	rs11033800
P30542	AA1R_HUMAN	A-alpha	S50P	-1	2.45	2	0	0	2	rs11547174
Q8NH87	OR9G1_HUMAN	Olfactory	Y112C	-2	3.41	2	0	0	1	rs4990194
P30518	V2R_HUMAN	A-beta	Y128S	-2	3.41	2	0	0	1		in XNDI
Q8NGR9	OR1N2_HUMAN	Olfactory	R237C	-3	5.6	2	0	0	0	rs41316976
P16473	TSHR_HUMAN	A-delta	C672Y	-2	7.47	2	0	0	1		in HTNA; gain of function
P16473	TSHR_HUMAN	A-delta	D633A	-2	6.44	3	0	0	2		in hyperthyroidism; associated with hyperfunctioning thyroid adenomas
P30518	V2R_HUMAN	A-beta	Y280C	-2	6.44	3	0	0	2		in XNDI
Q8NGM9	OR8D4_HUMAN	Olfactory	L283P	-3	7.46	3	0	0	1	rs7942047
Q8NH41	OR4KF_HUMAN	Olfactory	L304P	-3	7.46	3	0	0	1	rs2153466
Q9Y653	GPR56_HUMAN	Adhesion	P527L	-3	4.53	-	0	0	3	rs16958679
P33032	MC5R_HUMAN	A-alpha	F209L	0	5.62	0	1	1	0	rs2236700
Q9H339	O51B5_HUMAN	Olfactory	L220F	0	5.62	0	1	1	0	rs7120319
O95918	OR2H2_HUMAN	Olfactory	T220A	0	5.62	0	1	1	0	rs141430371
P30518	V2R_HUMAN	A-beta	N321D	1	7.49	0	1	2	0		in XNDI
P25024	CXCR1_HUMAN	A-gamma	A306T	0	7.54	0	1	1	0
O95665	NTR2_HUMAN	A-beta	A54V	0	1.54	1	0	0	1	rs6432225
Q96RD3	O52E6_HUMAN	Olfactory	F48L	0	1.54	1	0	0	1	rs10769272
Q8NGL2	OR5L1_HUMAN	Olfactory	I46F	0	1.54	1	0	0	1	rs2869020
Q16570	ACKR1_HUMAN	A-other	A100T	0	2.44	1	0	0	1	rs13962
Q8NGX3	O10T2_HUMAN	Olfactory	F65L	0	2.44	1	0	0	1	rs41488350
Q8NGG8	OR8B3_HUMAN	Olfactory	M114I	1	3.42	1	0	0	2	rs530992
Q8NH74	O10A6_HUMAN	Olfactory	A117V	0	3.45	1	0	0	1	rs7928451
Q8NGX0	O11L1_HUMAN	Olfactory	F117L	0	3.45	1	0	0	1	rs4607924
P33765	AA3R_HUMAN	A-alpha	A105T	0	3.47	1	0	0	1		in a colorectal cancer sample; somatic mutation
Q8NGS2	OR1J2_HUMAN	Olfactory	A119T	0	3.47	1	0	0	1	rs41277120
Q6W5P4	NPSR1_HUMAN	A-other	S143G	0	3.47	1	0	0	1	rs325465
Q9NYV8	T2R14_HUMAN	Taste2	L201F	0	5.61	1	0	0	1	rs35804287
Q8NH49	OR4X1_HUMAN	Olfactory	P282S	-1	7.5	1	0	0	0	rs10838852
Q9P1Q5	OR1A1_HUMAN	Olfactory	P285S	-1	7.5	1	0	0	0	rs769427
P30518	V2R_HUMAN	A-beta	P322S	-1	7.5	1	0	0	0		in XNDI
P29371	NK3R_HUMAN	A-beta	P353S	-1	7.5	1	0	0	0		in HH11; unequivocal evidence of impaired receptor signaling; dbSNP:rs121918125
Q99705	MCHR1_HUMAN	A-other	P377S	-1	7.5	1	0	0	0
Q8NGL2	OR5L1_HUMAN	Olfactory	S287P	-1	7.5	1	0	0	0	rs12790505
Q8TDV2	GP148_HUMAN	A-other	T317P	-1	7.5	1	0	0	0	rs272128
Q9NYW4	TA2R5_HUMAN	Taste2	S26I	-2	1.52	1	1	0	0	rs2227264
P51681	CCR5_HUMAN	A-gamma	S215L	-2	5.59	1	1	0	0
P41968	MC3R_HUMAN	A-alpha	I298S	-2	7.52	1	1	0	0		associated with susceptibility to obesity; in vitro expression studies demonstrate that the mutation causes complete loss of function; transfected cells show diffuse cytoplasmic staining indicating intracellular retention of the receptor
Q99835	SMO_HUMAN	F	W535L	-2	7.52	1	1	0	0		in basal cell carcinoma samples; somatic mutation
P22888	LSHR_HUMAN	A-delta	I625K	-3	7.55	1	2	0	0		in LHR; Leydig cell hypoplasia type 2
Q9Y4A9	O10H1_HUMAN	Olfactory	A65V	0	2.45	2	0	0	2	rs4808382
Q8NH69	OR5W2_HUMAN	Olfactory	H65R	0	2.45	2	0	0	2	rs12419022
P30518	V2R_HUMAN	A-beta	H80R	0	2.45	2	0	0	2		in XNDI
P04001	OPSG_HUMAN	A-alpha	N94K	0	2.45	2	0	0	2		in CBD
O60353	FZD6_HUMAN	F	A388D	-2	5.6	2	0	0	0	rs142694816
Q96R28	OR2M2_HUMAN	Olfactory	R220G	-2	5.6	2	0	0	0	rs4244171
Q9H210	OR2D2_HUMAN	Olfactory	R220G	-2	5.6	2	0	0	0	rs60116285
Q9GZP7	VN1R1_HUMAN	Vomeronasal	S241F	-2	5.6	2	0	0	0		in allele VN1R1*3; dbSNP:rs28649880
Q8NGS8	O13C5_HUMAN	Olfactory	M290T	-1	7.47	2	0	0	1	rs1851725
Q8NGR9	OR1N2_HUMAN	Olfactory	T301M	-1	7.47	2	0	0	1	rs1411272
Q8NGJ7	O51A2_HUMAN	Olfactory	G45C	-3	1.51	2	1	0	0	rs28482315
Q8NGJ6	O51A4_HUMAN	Olfactory	G45C	-3	1.51	2	1	0	0	rs3845246
P32239	GASR_HUMAN	A-beta	V77G	-3	1.55	2	1	0	0	rs35816985
Q8NGC1	O11G2_HUMAN	Olfactory	I99N	-3	2.41	2	1	0	0	rs4981822
P30518	V2R_HUMAN	A-beta	L135P	-3	3.48	2	1	0	0		in XNDI
P18089	ADA2B_HUMAN	A-alpha	V376G	-3	6.43	2	1	0	0
Q8NGL3	OR5DE_HUMAN	Olfactory	L290P	-3	7.51	2	1	0	0	rs297055
P30518	V2R_HUMAN	A-beta	W323R	-3	7.51	2	1	0	0		in XNDI
P30518	V2R_HUMAN	A-beta	W323S	-3	7.51	2	1	0	0		in XNDI
Q02643	GHRHR_HUMAN	B	L144H	-3	1.5	3	0	0	0		in IGHD1B; dbSNP:rs121918118
P22888	LSHR_HUMAN	A-delta	D578G	-1	6.44	3	0	0	2		in FMPP
P22888	LSHR_HUMAN	A-delta	D578H	-1	6.44	3	0	0	2		in Leydig cell tumor; somatic mutation; causes receptor activation and precocious puberty
P16473	TSHR_HUMAN	A-delta	D633H	-1	6.44	3	0	0	2		in hyperthyroidism and TTNs; associated with hyperfunctioning thyroid adenomas; also in hyperfunctioning insular carcinoma; with severe thyrotoxicosis; gain of function; dbSNP:rs28937584
Q9H346	O52D1_HUMAN	Olfactory	I251T	-1	6.44	3	0	0	2	rs7101919
P22888	LSHR_HUMAN	A-delta	S616Y	-2	7.46	3	0	0	1		in LHR; Leydig cell hypoplasia type 1; micropenis
Q8NGJ8	O51S1_HUMAN	Olfactory	I57N	-3	1.57	4	0	0	1	rs12417164
Q8NGZ3	O13G1_HUMAN	Olfactory	K46I	-3	1.57	4	0	0	1	rs28711149
P30518	V2R_HUMAN	A-beta	L62P	-3	1.57	4	0	0	1		in XNDI
Q8N628	OR2C3_HUMAN	Olfactory	P68S	-1	2.47	4	0	0	3	rs6657127
P22888	LSHR_HUMAN	A-delta	C581R	-3	6.47	6	0	0	3		in FMPP
P30518	V2R_HUMAN	A-beta	S167L	-2	4.53	-	0	0	3		in XNDI
Q8NGJ2	O52H1_HUMAN	Olfactory	H130R	0	3.5	0	1	0	0	rs1566275
Q8NH92	OR1S1_HUMAN	Olfactory	H135R	0	3.5	0	1	0	0	rs1966834
P30542	AA1R_HUMAN	A-alpha	R105H	0	3.5	0	1	0	0	rs11547176
O60412	OR7C2_HUMAN	Olfactory	R122H	0	3.5	0	1	0	0	rs11883178
Q9GZM6	OR8D2_HUMAN	Olfactory	R122H	0	3.5	0	1	0	0	rs2512219
Q9NQN1	OR2S1_HUMAN	Olfactory	R123H	0	3.5	0	1	0	0	rs2233563
Q8NGL4	OR5DD_HUMAN	Olfactory	R124H	0	3.5	0	1	0	0	rs11230983
Q9H343	O51I1_HUMAN	Olfactory	R124H	0	3.5	0	1	0	0	rs16930982
Q8NGK1	O51G1_HUMAN	Olfactory	R124H	0	3.5	0	1	0	0	rs34742470
P30518	V2R_HUMAN	A-beta	R137H	0	3.5	0	1	0	0		in XNDI; fails to activate the adenylyl cyclase system
P30968	GNRHR_HUMAN	A-beta	R139H	0	3.5	0	1	0	0		in HH7; completely eliminates detectable GnRH-binding activity and prevents GnRH-induced stimulation of inositol phosphate accumulation in vitro
Q01726	MSHR_HUMAN	A-alpha	R142H	0	3.5	0	1	0	0	rs11547464
Q99705	MCHR1_HUMAN	A-other	R210H	0	3.5	0	1	0	0
Q8NGR2	OR1L6_HUMAN	Olfactory	M259I	1	5.62	0	1	1	0	rs10818741
O60404	O10H3_HUMAN	Olfactory	V224M	1	5.62	0	1	1	0	rs2240228
O60404	O10H3_HUMAN	Olfactory	S293N	1	7.54	0	1	1	0	rs2240229
Q8NGC9	O11H4_HUMAN	Olfactory	T301S	1	7.54	0	1	1	0	rs17277270
Q8NH69	OR5W2_HUMAN	Olfactory	F215L	0	5.55	0	2	1	0	rs17596422
Q8NGZ6	OR6F1_HUMAN	Olfactory	F215L	0	5.55	0	2	1	0	rs2282316
P41180	CASR_HUMAN	C	F788L	0	5.55	0	2	1	0		in HYPOC1; induces a significant shift to the left relative to the wild- type protein in the MAPK response to increasing extracellular calcium concentrations
Q8NGY5	OR6N1_HUMAN	Olfactory	F245L	0	6.41	0	3	2	0	rs857826
Q8NH53	O52N1_HUMAN	Olfactory	F247I	0	6.41	0	3	2	0	rs7934670
Q9Y585	OR1A2_HUMAN	Olfactory	L244F	0	6.41	0	3	2	0	rs56058341
Q9H209	O10A4_HUMAN	Olfactory	L246F	0	6.41	0	3	2	0	rs16919049
P30518	V2R_HUMAN	A-beta	V277A	0	6.41	0	3	2	0		in XNDI
Q8NGC7	O11H6_HUMAN	Olfactory	C259R	-3	6.37	0	7	3	0	rs17277228
Q01726	MSHR_HUMAN	A-alpha	V60L	1	1.54	1	0	0	1		associated with a risk for developing melanoma; unable to stimulate cAMP production as strongly as the wild type receptor in response to alpha- melanocyte-stimulating hormone stimulation; dbSNP:rs1805005
P51681	CCR5_HUMAN	A-gamma	Y68H	2	2.42	1	0	0	2		in ZWCCR5-7
Q8NGP2	OR8J1_HUMAN	Olfactory	M114L	2	3.42	1	0	0	2	rs7942730
P51679	CCR4_HUMAN	A-gamma	L130V	1	3.45	1	0	0	1
Q8NGS8	O13C5_HUMAN	Olfactory	V117M	1	3.45	1	0	0	1	rs2417534
Q8NGL1	OR5DI_HUMAN	Olfactory	V118M	1	3.45	1	0	0	1	rs11231180
Q8NGZ5	OR2G2_HUMAN	Olfactory	V120L	1	3.45	1	0	0	1	rs1151687
Q96P66	GP101_HUMAN	A-delta	V124L	1	3.45	1	0	0	1	rs1190736
P41180	CASR_HUMAN	C	V697M	1	3.45	1	0	0	1		in HHC1
P48145	NPBW1_HUMAN	A-gamma	Y135F	3	3.51	1	0	0	3	rs33977775
A6NET4	OR5K3_HUMAN	Olfactory	G44D	-1	1.52	1	1	0	0	rs13068323
Q8NGY0	O10X1_HUMAN	Olfactory	I60T	-1	1.52	1	1	0	0	rs863363
Q9HC97	GPR35_HUMAN	A-delta	T108M	-1	3.44	1	1	0	0	rs3749171
Q8NGD0	OR4M1_HUMAN	Olfactory	T116I	-1	3.44	1	1	0	0	rs2635535
Q8NGG7	OR8A1_HUMAN	Olfactory	T133R	-1	3.44	1	1	0	0	rs55861866
Q5JQS5	OR2BB_HUMAN	Olfactory	G223D	-1	5.59	1	1	0	0	rs4925663
P07550	ADRB2_HUMAN	A-alpha	S220C	-1	5.59	1	1	0	0	rs3729943
Q8NGJ7	O51A2_HUMAN	Olfactory	M288T	-1	7.48	1	1	0	0	rs2442426
Q8NGJ6	O51A4_HUMAN	Olfactory	T288M	-1	7.48	1	1	0	0	rs2442426
P41180	CASR_HUMAN	C	C851S	-1	7.52	1	1	0	0
Q5JQS5	OR2BB_HUMAN	Olfactory	T293I	-1	7.52	1	1	0	0	rs12065526
P08908	5HT1A_HUMAN	A-alpha	R220L	-2	5.63	1	2	0	0	rs1800044
P16473	TSHR_HUMAN	A-delta	F631C	-2	6.42	1	2	0	0		in hyperthyroidism; associated with hyperfunctioning thyroid adenomas
Q01718	ACTHR_HUMAN	A-alpha	F278C	-2	7.55	1	2	0	0	rs28926182
Q8NGY0	O10X1_HUMAN	Olfactory	A81S	1	2.45	2	0	0	2	rs950164
Q9GZK4	OR2H1_HUMAN	Olfactory	D63N	1	2.45	2	0	0	2		in allele 6M1-16*02; dbSNP:rs61732185
Q8NH41	OR4KF_HUMAN	Olfactory	N89S	1	2.45	2	0	0	2	rs4060024
Q8NGM9	OR8D4_HUMAN	Olfactory	C120Y	-2	3.48	2	1	0	0	rs10750250
Q8NGP2	OR8J1_HUMAN	Olfactory	Y120C	-2	3.48	2	1	0	0	rs10896290
Q9GZK7	O11A1_HUMAN	Olfactory	Y121C	-2	3.48	2	1	0	0	rs16894898
Q8NGC0	O5AU1_HUMAN	Olfactory	L117F	0	2.46	3	0	0	2	rs4982419
P30518	V2R_HUMAN	A-beta	L81F	0	2.46	3	0	0	2		in XNDI
P30968	GNRHR_HUMAN	A-beta	A129D	-2	3.4	3	0	0	0		in HH7; complete loss of function
P08100	OPSD_HUMAN	A-alpha	L125R	-2	3.4	3	0	0	0		in RP4
Q8NGK1	O51G1_HUMAN	Olfactory	S114L	-2	3.4	3	0	0	0	rs10836954
P30518	V2R_HUMAN	A-beta	S127F	-2	3.4	3	0	0	0		in XNDI
Q9ULV1	FZD4_HUMAN	F	G488D	-1	7.46	3	0	0	1		in EVR1
Q9Y5P1	O51B2_HUMAN	Olfactory	P283S	-1	7.46	3	0	0	1	rs11036815
Q8NG75	OR5T1_HUMAN	Olfactory	P60L	-3	1.56	3	1	0	0	rs7126079
P51681	CCR5_HUMAN	A-gamma	L55Q	-2	1.57	4	0	0	1	rs1799863
P51681	CCR5_HUMAN	A-gamma	A73V	0	2.47	4	0	0	3	rs56198941
Q8NGJ1	OR4D6_HUMAN	Olfactory	D111A	-2	3.39	4	0	0	1	rs17500380
P30518	V2R_HUMAN	A-beta	S126F	-2	3.39	4	0	0	1		in XNDI
P50052	AGTR2_HUMAN	A-gamma	C268W	-2	6.47	6	0	0	3	rs1042860
P08100	OPSD_HUMAN	A-alpha	A164E	-1	4.53	-	0	0	3		in RP4
Q8NGI7	O10V1_HUMAN	Olfactory	Q123R	1	3.5	0	1	0	0	rs499033
P47881	OR3A1_HUMAN	Olfactory	R125Q	1	3.5	0	1	0	0	rs703903
P50052	AGTR2_HUMAN	A-gamma	Y231H	2	5.58	0	1	1	0	rs3729977
Q8NGC7	O11H6_HUMAN	Olfactory	Y236H	2	5.58	0	1	1	0	rs17277221
Q9NYW1	TA2R9_HUMAN	Taste2	L238V	1	6.41	0	3	2	0	rs11054042
Q9H341	O51M1_HUMAN	Olfactory	P256H	-2	6.4	0	4	0	0	rs9783355
Q8N146	OR8H3_HUMAN	Olfactory	L47I	2	1.54	1	0	0	1	rs7107077
Q8IWK6	GP125_HUMAN	Adhesion	V1043M	1	7.5	1	0	0	0	rs9002
O43194	GPR39_HUMAN	A-other	A50V	0	1.52	1	1	0	0	rs2241764
Q8NGI7	O10V1_HUMAN	Olfactory	V117A	0	3.44	1	1	0	0	rs472177
P30559	OXYR_HUMAN	A-beta	A218T	0	5.56	1	1	0	0	rs4686302
Q8NGX6	O10R2_HUMAN	Olfactory	L239F	0	5.59	1	1	0	0	rs1418843
Q8NGB6	OR4M2_HUMAN	Olfactory	R284H	0	7.48	1	1	0	0	rs4087943
Q8NH85	OR5R1_HUMAN	Olfactory	D121G	-1	3.49	1	2	0	0	rs7111634
P31391	SSR4_HUMAN	A-gamma	G236D	-1	5.63	1	2	0	0	rs35601930
P48039	MTR1A_HUMAN	A-alpha	I212T	-1	5.63	1	2	0	0	rs7654853
O60431	OR1I1_HUMAN	Olfactory	I292T	-1	7.55	1	2	0	0	rs16980312
Q8NFJ6	PKR2_HUMAN	A-other	T335M	-1	7.55	1	2	0	0
Q7RTR8	T2R42_HUMAN	Taste2	F196S	-2	5.54	1	3	0	0	rs5020531
P35348	ADA1A_HUMAN	A-alpha	I200S	-2	5.54	1	3	0	0	rs2229125
Q8NH92	OR1S1_HUMAN	Olfactory	S227I	-2	5.54	1	3	0	0	rs2903566
Q9H208	O10A2_HUMAN	Olfactory	H207R	0	5.6	2	0	0	0	rs10839631
Q96R30	OR2V2_HUMAN	Olfactory	H221R	0	5.6	2	0	0	0	rs2546423
Q9H209	O10A4_HUMAN	Olfactory	R221H	0	5.6	2	0	0	0	rs7938371
P21918	DRD5_HUMAN	A-alpha	R247H	0	5.6	2	0	0	0	rs2227847
Q8N162	OR8H2_HUMAN	Olfactory	V284M	1	7.47	2	0	0	1	rs1842696
Q9UKP6	UR2R_HUMAN	A-other	A70P	-1	1.51	2	1	0	0	rs34442190
Q8NH54	O56A3_HUMAN	Olfactory	M51T	-1	1.55	2	1	0	0	rs1840178
Q9UKP6	UR2R_HUMAN	A-other	S146R	-1	3.48	2	1	0	0		in a breast cancer sample; somatic mutation
P30518	V2R_HUMAN	A-beta	R139S	-1	3.52	2	1	0	0
P22888	LSHR_HUMAN	A-delta	T577I	-1	6.43	2	1	0	0		in FMPP
P16473	TSHR_HUMAN	A-delta	T632I	-1	6.43	2	1	0	0		in HTNA; gain of function; found in thyroid toxic nodules and hyperfunctioning thyroid adenomas
P50391	NPY4R_HUMAN	A-beta	R240C	-3	5.64	2	3	0	0	rs3824733
P30968	GNRHR_HUMAN	A-beta	L83V	1	2.46	3	0	0	2		in HH7; the patient also carries a mutation in FGFR1
Q8NH10	OR8U1_HUMAN	Olfactory	S112C	-1	3.4	3	0	0	0	rs10791961
Q13606	OR5I1_HUMAN	Olfactory	L50S	-2	1.56	3	1	0	0	rs4367963
P58182	O12D2_HUMAN	Olfactory	V47F	-1	1.57	4	0	0	1	rs9257834
Q6IEV9	OR4CB_HUMAN	Olfactory	T277P	-1	7.45	4	0	0	1	rs2456022
Q8NGY3	OR6K3_HUMAN	Olfactory	P264L	-3	6.45	4	1	0	0	rs28568406
Q8NH92	OR1S1_HUMAN	Olfactory	I123T	-1	3.38	5	0	0	2	rs1966835
P08100	OPSD_HUMAN	A-alpha	G51V	-3	1.46	7	0	0	2		in RP4
P43657	LPAR6_HUMAN	A-delta	C137W	-2	4.46	-	0	0	1	rs4151553
P30518	V2R_HUMAN	A-beta	W164S	-3	4.5	-	0	0	0		in XNDI
Q8NGH3	OR2D3_HUMAN	Olfactory	W165S	-3	4.5	-	0	0	0	rs10839659
P04001	OPSG_HUMAN	A-alpha	W177R	-3	4.5	-	0	0	0		in COD5; results in protein misfolding and retention in the endoplasmic reticulum
Q8NFJ6	PKR2_HUMAN	A-other	W178S	-3	4.5	-	0	0	0		in HH3; phenotype consistent with Kallmann syndrome; dbSNP:rs201835496
P21731	TA2R_HUMAN	A-alpha	A160T	0	4.53	-	0	0	3	rs5749
P08100	OPSD_HUMAN	A-alpha	A164V	0	4.53	-	0	0	3		in RP4
Q8NG75	OR5T1_HUMAN	Olfactory	S164G	0	4.53	-	0	0	3	rs12360890
Q9H346	O52D1_HUMAN	Olfactory	Y221F	3	5.58	0	1	1	0	rs7950082
P21731	TA2R_HUMAN	A-alpha	V217I	3	5.62	0	1	1	0	rs5751
P32245	MC4R_HUMAN	A-alpha	I251L	2	6.41	0	3	2	0	rs52820871
P22888	LSHR_HUMAN	A-delta	I575L	2	6.41	0	3	2	0		in FMPP
P16473	TSHR_HUMAN	A-delta	I630L	2	6.41	0	3	2	0		in hyperthyroidism; associated with hyperfunctioning thyroid adenomas
Q8NHC5	O14AG_HUMAN	Olfactory	I238T	-1	6.37	0	7	3	0	rs6695283
Q03431	PTH1R_HUMAN	B	T410P	-1	6.37	0	7	3	0		in JMC; constitutively activated
Q03431	PTH1R_HUMAN	B	T410R	-1	6.37	0	7	3	0		in JMC; leads to agonist- independent cAMP formation which is less pronounced than that observed with the Pro-410 mutant
P41597	CCR2_HUMAN	A-gamma	V64I	3	1.54	1	0	0	1		confers relative resistance to infection by HIV-1; delay in disease progression in African Americans but not in Caucasians; dbSNP:rs1799864
Q9ULV1	FZD4_HUMAN	F	I256V	3	2.44	1	0	0	1		in EVR1
P47883	OR3A4_HUMAN	Olfactory	I120V	3	3.45	1	0	0	1	rs9906179
P58173	OR2B6_HUMAN	Olfactory	V117I	3	3.45	1	0	0	1	rs7767176
P49238	CX3C1_HUMAN	A-gamma	V122I	3	3.45	1	0	0	1	rs143001773
P30556	AGTR1_HUMAN	A-gamma	L48V	1	1.52	1	1	0	0	rs2011425
Q8NH41	OR4KF_HUMAN	Olfactory	I310M	1	7.52	1	1	0	0	rs10135467
O00590	ACKR2_HUMAN	A-gamma	L311V	1	7.52	1	1	0	0	rs6779520
P16473	TSHR_HUMAN	A-delta	L677V	1	7.52	1	1	0	0		in thyroid carcinoma; with thyrotoxicosis; gain of function
Q8NFJ5	RAI3_HUMAN	C	S118G	0	3.49	1	2	0	0	rs850932
P47901	V1BR_HUMAN	A-beta	H224Q	0	5.63	1	2	0	0	rs3891058
A6NGY5	O51F1_HUMAN	Olfactory	H232R	0	5.63	1	2	0	0	rs11033793
Q8NGC0	O5AU1_HUMAN	Olfactory	N274K	0	5.63	1	2	0	0	rs57985939
P16473	TSHR_HUMAN	A-delta	F631L	0	6.42	1	2	0	0		in HTNA; gain of function; found in toxic thyroid nodules and hyperfunctioning thyroid adenomas
P32245	MC4R_HUMAN	A-alpha	G252S	0	6.42	1	2	0	0		in obesity; dbSNP:rs13447336
Q8NGR2	OR1L6_HUMAN	Olfactory	I251T	-1	5.54	1	3	0	0	rs10985760
P23945	FSHR_HUMAN	A-delta	I545T	-1	5.54	1	3	0	0		in OHSS; displays promiscuous activation by both hCG and TSH together with detectable constitutive activity
P16473	TSHR_HUMAN	A-delta	V597F	-1	5.54	1	3	0	0		in HTNA; 11-fold increase in specific constitutive activity associated with reduction in receptor protein expression
Q8NGW6	OR6K6_HUMAN	Olfactory	R247Q	1	5.6	2	0	0	0	rs16841038
Q96K78	GP128_HUMAN	Adhesion	T645S	1	5.6	2	0	0	0	rs16842529
Q8NGH9	O52E4_HUMAN	Olfactory	F49L	0	1.55	2	1	0	0	rs16914094
Q96KK4	O10C1_HUMAN	Olfactory	F60L	0	2.41	2	1	0	0	rs2074469
Q8N0Y3	OR4N4_HUMAN	Olfactory	L61F	0	2.41	2	1	0	0	rs535034
Q15617	OR8G1_HUMAN	Olfactory	A247V	0	6.43	2	1	0	0	rs4482039
P16473	TSHR_HUMAN	A-delta	T632A	0	6.43	2	1	0	0		in HTNA; gain of function; found in toxic thyroid nodules and hyperfunctioning non-adenomatous nodules
Q8NGI8	O5AN1_HUMAN	Olfactory	L289F	0	7.51	2	1	0	0	rs7941190
A6NGY5	O51F1_HUMAN	Olfactory	S233F	-2	5.64	2	3	0	0	rs1030723
Q9H2C8	O51V1_HUMAN	Olfactory	S233L	-2	5.64	2	3	0	0	rs7933549
Q969N4	TAAR8_HUMAN	A-alpha	V211D	-3	5.53	2	4	0	0	rs187426282
Q8NGH3	OR2D3_HUMAN	Olfactory	L82I	2	2.46	3	0	0	2	rs10839658
Q9UHX3	EMR2_HUMAN	Adhesion	L614F	0	3.4	3	0	0	0	rs2524383
P16473	TSHR_HUMAN	A-delta	V509A	0	3.4	3	0	0	0		in HTNA; gain of function
P22888	LSHR_HUMAN	A-delta	D578E	2	6.44	3	0	0	2		in FMPP
P16473	TSHR_HUMAN	A-delta	D633E	2	6.44	3	0	0	2		in HTNA; found in thyroid toxic nodules and hyperfunctioning thyroid adenomas
P30518	V2R_HUMAN	A-beta	S318T	1	7.46	3	0	0	1
Q8NGL4	OR5DD_HUMAN	Olfactory	C62Y	-2	2.4	3	2	0	0	rs297118
P30518	V2R_HUMAN	A-beta	N317K	0	7.45	4	0	0	1		in XNDI
Q6IF63	O52W1_HUMAN	Olfactory	L254Q	-2	6.45	4	1	0	0	rs11040799
O76002	OR2J2_HUMAN	Olfactory	A111T	0	3.38	5	0	0	2		in allele 6M1-6*03; dbSNP:rs3129157
O76001	OR2J3_HUMAN	Olfactory	T113A	0	3.38	5	0	0	2		in allele 6M1-3*02; decreased response to C3HEX; dbSNP:rs28757581
P30518	V2R_HUMAN	A-beta	L83P	-3	2.48	5	1	0	0		in XNDI
P51681	CCR5_HUMAN	A-gamma	L246P	-3	6.46	5	1	0	0		in UGCCR5-145A
P30518	V2R_HUMAN	A-beta	L282P	-3	6.46	5	1	0	0		in XNDI
Q01726	MSHR_HUMAN	A-alpha	C289R	-3	7.44	5	1	0	0		in CMM5; complete absence of functional coupling to the cAMP pathway; trafficked to the cell surface but unable to bind agonist efficiently
P25116	PAR1_HUMAN	A-delta	Y187N	-2	3.37	6	0	0	1	rs2230849
Q9UGF7	O12D3_HUMAN	Olfactory	F250L	0	6.47	6	0	0	3		in a breast cancer sample; somatic mutation
Q8WZ94	OR5P3_HUMAN	Olfactory	F251L	0	6.47	6	0	0	3	rs364427
P35348	ADA1A_HUMAN	A-alpha	G40W	-2	1.46	7	0	0	2		in a breast cancer sample; somatic mutation
P08100	OPSD_HUMAN	A-alpha	G51R	-2	1.46	7	0	0	2		in RP4
Q8NGA0	OR7G1_HUMAN	Olfactory	Y252C	-2	6.48	7	0	0	2	rs2195951
O60431	OR1I1_HUMAN	Olfactory	Y252S	-2	6.48	7	0	0	2	rs8105737
Q8NG98	OR7D4_HUMAN	Olfactory	A279D	-2	7.42	7	0	0	2	rs138510982
P41180	CASR_HUMAN	C	V728F	-1	4.46	-	0	0	1		in HHC1
P30518	V2R_HUMAN	A-beta	A163P	-1	4.49	-	0	0	1		in XNDI
Q9H210	OR2D2_HUMAN	Olfactory	S148P	-1	4.49	-	0	0	1	rs1965209
O95371	OR2C1_HUMAN	Olfactory	C149W	-2	4.5	-	0	0	0	rs1218763
Q8NGR2	OR1L6_HUMAN	Olfactory	C186Y	-2	4.5	-	0	0	0	rs4838012
P47888	OR3A3_HUMAN	Olfactory	W158L	-2	4.5	-	0	0	0	rs916039
P30518	V2R_HUMAN	A-beta	S167T	1	4.53	-	0	0	3		in XNDI
P04000	OPSR_HUMAN	A-alpha	S180A	1	4.53	-	0	0	3		in 38% of the population; dbSNP:rs949431
P32245	MC4R_HUMAN	A-alpha	G181D	-1	4.57	-	0	0	1		in obesity; does not bind alpha- MSH; dbSNP:rs13447333
Q8NGY0	O10X1_HUMAN	Olfactory	S172P	-1	4.57	-	0	0	1	rs7550131
Q8NGN3	O10G4_HUMAN	Olfactory	G146C	-3	4.48	-	1	0	0	rs503223
Q8NH59	O51Q1_HUMAN	Olfactory	C153R	-3	4.52	-	1	0	0	rs10838093
Q8NGK4	O52K1_HUMAN	Olfactory	R153W	-3	4.52	-	1	0	0	rs331510
Q9H346	O52D1_HUMAN	Olfactory	R154C	-3	4.52	-	1	0	0	rs7935144
P08100	OPSD_HUMAN	A-alpha	C167R	-3	4.56	-	1	0	0		in RP4
P04000	OPSR_HUMAN	A-alpha	I274V	3	6.41	0	3	2	0	rs2315122
P16473	TSHR_HUMAN	A-delta	L629F	0	6.4	0	4	0	0		in HTNA; also in hyperfunctioning thyroid adenomas and non-adenomatous nodules
Q9HBW9	ELTD1_HUMAN	Adhesion	A620G	0	6.37	0	7	3	0	rs2275902
P23945	FSHR_HUMAN	A-delta	R573C	-3	6.36	0	8	1	0		in ODG1; alters signal transduction of the receptor; adenylate cyclase stimulation by FSH is 24 +-4% residual activity
Q8NH67	O52I2_HUMAN	Olfactory	I74L	2	1.52	1	1	0	0	rs12793957
Q8NGB6	OR4M2_HUMAN	Olfactory	D121N	1	3.49	1	2	0	0	rs11857531
Q8NH93	OR1L3_HUMAN	Olfactory	N121D	1	3.49	1	2	0	0	rs16912099
A6NH00	OR2T8_HUMAN	Olfactory	A221S	1	5.63	1	2	0	0	rs4362017
P16473	TSHR_HUMAN	A-delta	I606M	1	5.63	1	2	0	0
O76001	OR2J3_HUMAN	Olfactory	R226Q	1	5.63	1	2	0	0		in allele 6M1-3*02; decreased response to C3HEX; dbSNP:rs3749977
A6NHA9	O4C46_HUMAN	Olfactory	S240F	-2	6.39	1	5	0	0	rs11246607
Q8NG77	O2T12_HUMAN	Olfactory	A41S	1	1.51	2	1	0	0	rs12135684
Q8NH90	O5AK2_HUMAN	Olfactory	S43T	1	1.51	2	1	0	0	rs12420424
Q96KK4	O10C1_HUMAN	Olfactory	M246V	1	6.43	2	1	0	0	rs2074464
Q8NGL3	OR5DE_HUMAN	Olfactory	S249A	1	6.43	2	1	0	0	rs297054
Q8NGI0	O52N2_HUMAN	Olfactory	S249A	1	6.43	2	1	0	0	rs8181529
Q8NH10	OR8U1_HUMAN	Olfactory	L288V	1	7.51	2	1	0	0	rs1573509
Q8N628	OR2C3_HUMAN	Olfactory	L289V	1	7.51	2	1	0	0	rs6702693
Q96R67	OR4CC_HUMAN	Olfactory	V283L	1	7.51	2	1	0	0	rs4598671
Q8NFJ6	PKR2_HUMAN	A-other	V331M	1	7.51	2	1	0	0		in HH3; uncertain pathological significance
Q6IFN5	O7E24_HUMAN	Olfactory	P242S	-1	5.64	2	3	0	0	rs2240928
Q96RD1	OR6C1_HUMAN	Olfactory	T222I	-1	5.64	2	3	0	0	rs7132600
Q15743	OGR1_HUMAN	A-delta	N39S	1	1.5	3	0	0	0		found in a renal cell carcinoma case; somatic mutation
Q9H340	O51B6_HUMAN	Olfactory	N40S	1	1.5	3	0	0	0	rs4910756
P30518	V2R_HUMAN	A-beta	N55D	1	1.5	3	0	0	0		in XNDI
P30518	V2R_HUMAN	A-beta	N55H	1	1.5	3	0	0	0		in XNDI
P32245	MC4R_HUMAN	A-alpha	N62S	1	1.5	3	0	0	0		in obesity; shows a partial cAMP response to alpha-MSH
Q9NYW5	TA2R4_HUMAN	Taste2	V96L	1	3.4	3	0	0	0	rs2234001
Q8NGC0	O5AU1_HUMAN	Olfactory	I299V	3	6.44	3	0	0	2	rs7145814
Q96RD1	OR6C1_HUMAN	Olfactory	V246I	3	6.44	3	0	0	2	rs7132916
P30518	V2R_HUMAN	A-beta	A61V	0	1.56	3	1	0	0
P21918	DRD5_HUMAN	A-alpha	N351D	1	7.45	4	0	0	1
P16473	TSHR_HUMAN	A-delta	N670S	1	7.45	4	0	0	1		in HTNA; gain of function
Q8NGP8	OR5M1_HUMAN	Olfactory	S282T	1	7.45	4	0	0	1	rs4939078
Q9NQS5	GPR84_HUMAN	A-other	G37D	-1	1.49	4	1	0	0	rs11170883
Q9ULV1	FZD4_HUMAN	F	T445P	-1	6.45	4	1	0	0		in EVR1
P41968	MC3R_HUMAN	A-alpha	I146N	-3	3.54	4	3	0	0		associated with susceptibility to obesity; completely lacks signaling in response to agonist stimulation; coexpression of the wild-type and the mutant receptor shows that it does not exert dominant-negative activity on wild- type
Q8NH50	OR8K5_HUMAN	Olfactory	F68S	-2	2.48	5	1	0	0	rs2512938
P30518	V2R_HUMAN	A-beta	L83Q	-2	2.48	5	1	0	0		in XNDI
P41180	CASR_HUMAN	C	G623D	-1	1.46	7	0	0	2		in HHC1
P32245	MC4R_HUMAN	A-alpha	S58C	-1	1.46	7	0	0	2		in obesity
P21728	DRD1_HUMAN	A-alpha	T37P	-1	1.46	7	0	0	2	rs5327
P21728	DRD1_HUMAN	A-alpha	T37R	-1	1.46	7	0	0	2	rs5328
P43657	LPAR6_HUMAN	A-delta	D63V	-3	2.5	7	0	0	0		in ARWH1
Q96RI0	PAR4_HUMAN	A-delta	F296V	-1	6.48	7	0	0	2	rs2227346
Q8NGM8	OR6M1_HUMAN	Olfactory	T276K	-1	7.42	7	0	0	2	rs4936845
O76002	OR2J2_HUMAN	Olfactory	A146V	0	4.46	-	0	0	1		in allele 6M1-6*02 and allele 6M1-6*03; dbSNP:rs3116856
Q8NGF0	O52B6_HUMAN	Olfactory	A167T	0	4.49	-	0	0	1	rs2341433
Q8NGA0	OR7G1_HUMAN	Olfactory	A156V	0	4.57	-	0	0	1	rs7246980
P30968	GNRHR_HUMAN	A-beta	A171T	0	4.57	-	0	0	1		in HH7; complete loss of ligand binding and receptor activation; specific receptor binding of radioisotope-labeled GnRH ligand is undetectable in transfected cells
P16473	TSHR_HUMAN	A-delta	A553T	0	4.57	-	0	0	1		in CHNG1; severe hypothyroidism
Q8NGD5	OR4KE_HUMAN	Olfactory	L145R	-2	4.45	-	1	0	0	rs17308108
Q8NFJ6	PKR2_HUMAN	A-other	L173R	-2	4.45	-	1	0	0		in HH3; phenotype consistent with Kallmann syndrome; digenic inheritance; the patient also carries the pathogenic mutation Leu-396 in KAL1; dbSNP:rs74315416
P41180	CASR_HUMAN	C	L727Q	-2	4.45	-	1	0	0		in HYPOC1; the mutant receptor demonstrates a significant leftward shift in the extracellular calcium/ intracellular signaling dose-response curve versus that for the wild-type receptor
Q8NH49	OR4X1_HUMAN	Olfactory	R144G	-2	4.47	-	1	0	0	rs1503193
Q8NGN3	O10G4_HUMAN	Olfactory	G146R	-2	4.48	-	1	0	0	rs503223
Q8NGR6	OR1B1_HUMAN	Olfactory	L149S	-2	4.48	-	1	0	0	rs1536929
Q9H340	O51B6_HUMAN	Olfactory	R145G	-2	4.48	-	1	0	0	rs5006886
Q9H344	O51I2_HUMAN	Olfactory	R151P	-2	4.52	-	1	0	0	rs16931292
Q96R08	OR5BC_HUMAN	Olfactory	C141R	-3	4.44	-	2	0	0	rs4938895
Q8NGH7	O52L1_HUMAN	Olfactory	C161R	-3	4.44	-	2	0	0	rs4436524
Q15391	P2Y14_HUMAN	A-delta	L140P	-3	4.44	-	2	0	0		in a colorectal cancer sample; somatic mutation
O95007	OR6B1_HUMAN	Olfactory	R143C	-3	4.44	-	2	0	0	rs7787378
A3KFT3	OR2M5_HUMAN	Olfactory	H244N	1	6.4	0	4	0	0		found in a renal cell carcinoma sample; somatic mutation
O14843	FFAR3_HUMAN	A-other	L227V	1	6.37	0	7	3	0	rs403989
P22888	LSHR_HUMAN	A-delta	M571I	1	6.37	0	7	3	0		in FMPP
O15529	GPR42_HUMAN	A-other	V227L	1	6.37	0	7	3	0
P41180	CASR_HUMAN	C	F806S	-2	6.36	0	8	1	0		in HYPOC1; does not produce a significant activating effect; decreased cell surface receptor expression
P59533	T2R38_HUMAN	Taste2	I296V	3	7.52	1	1	0	0	rs10246939
Q8NG98	OR7D4_HUMAN	Olfactory	L292M	2	7.55	1	2	0	0	rs4564704
P51681	CCR5_HUMAN	A-gamma	M210V	1	5.54	1	3	0	0		in ZWCCR5-7
P34982	OR1D2_HUMAN	Olfactory	V214M	1	5.54	1	3	0	0	rs55803944
P16473	TSHR_HUMAN	A-delta	V597L	1	5.54	1	3	0	0		in hyperthyroidism; congenital with severe thyrotoxicosis
P35346	SSR5_HUMAN	A-gamma	L251S	-2	6.38	1	6	0	0	rs34474910
Q8N162	OR8H2_HUMAN	Olfactory	H120Y	2	3.48	2	1	0	0	rs2512961
P04000	OPSR_HUMAN	A-alpha	L153M	2	3.52	2	1	0	0	rs713
P28566	5HT1E_HUMAN	A-alpha	A208T	0	5.64	2	3	0	0	rs3828741
Q8NGT7	O2A12_HUMAN	Olfactory	A223T	0	5.64	2	3	0	0	rs9655672
Q8NGR6	OR1B1_HUMAN	Olfactory	A230T	0	5.64	2	3	0	0	rs1476859
A6NJZ3	O6C65_HUMAN	Olfactory	T222A	0	5.64	2	3	0	0	rs7971073
Q8NH09	OR8S1_HUMAN	Olfactory	M48V	1	1.56	3	1	0	0	rs2731073
Q8NGG2	OR5T2_HUMAN	Olfactory	V87L	1	1.56	3	1	0	0	rs10791893
P31391	SSR4_HUMAN	A-gamma	N83T	0	2.4	3	2	0	0	rs1065191
P16473	TSHR_HUMAN	A-delta	R450H	0	2.4	3	2	0	0		in CHNG1
Q9H340	O51B6_HUMAN	Olfactory	T123A	0	3.53	3	2	0	0	rs5006889
Q9Y2T6	GPR55_HUMAN	A-delta	G195V	-3	5.52	3	5	0	0	rs3749073
P30518	V2R_HUMAN	A-beta	L219P	-3	5.52	3	5	0	0		in XNDI
A6NH00	OR2T8_HUMAN	Olfactory	G39S	0	1.49	4	1	0	0	rs11204563
P16473	TSHR_HUMAN	A-delta	G431S	0	1.49	4	1	0	0		in HTNA; gain of function; constitutive activation of the G(s
A6NGY5	O51F1_HUMAN	Olfactory	A258V	0	6.45	4	1	0	0	rs17324609
Q8NH48	OR5B3_HUMAN	Olfactory	G247A	0	6.45	4	1	0	0	rs11229409
Q5JQS5	OR2BB_HUMAN	Olfactory	I130S	-2	3.54	4	3	0	0	rs11583410
Q9NZP2	OR6C2_HUMAN	Olfactory	L209P	-3	5.51	4	4	0	0	rs11171467
Q6IF42	OR2A2_HUMAN	Olfactory	L210P	-3	5.51	4	4	0	0	rs10252253
P41180	CASR_HUMAN	C	A843E	-1	7.44	5	1	0	0		in HYPOC1; also in HYPOC1 associated with clinical features of Bartter syndrome; shifts the concentration-response curve of calcium ions to the left
Q8NG99	OR7G2_HUMAN	Olfactory	F281V	-1	7.44	5	1	0	0	rs4804401
P08100	OPSD_HUMAN	A-alpha	S297R	-1	7.44	5	1	0	0		in RP4
P51681	CCR5_HUMAN	A-gamma	T288M	-1	7.44	5	1	0	0		in INCCR5-72A
O60403	O10H2_HUMAN	Olfactory	L40Q	-2	1.48	5	2	0	0	rs4569397
P30518	V2R_HUMAN	A-beta	L53R	-2	1.48	5	2	0	0		in XNDI
P08100	OPSD_HUMAN	A-alpha	P53R	-2	1.48	5	2	0	0		in RP4; dbSNP:rs28933395
Q8NH43	OR4L1_HUMAN	Olfactory	G109S	0	3.37	6	0	0	1	rs2775254
P30518	V2R_HUMAN	A-beta	A84D	-2	2.49	6	1	0	0		in XNDI
P03999	OPSB_HUMAN	A-alpha	G79R	-2	2.49	6	1	0	0		in CBT; dbSNP:rs104894031
P08100	OPSD_HUMAN	A-alpha	I214N	-3	5.49	6	2	0	0		in RP4
P22888	LSHR_HUMAN	A-delta	A373V	0	1.46	7	0	0	2		in FMPP
P21452	NK2R_HUMAN	A-beta	A47T	0	1.46	7	0	0	2	rs57500981
Q9NYW4	TA2R5_HUMAN	Taste2	G20S	0	1.46	7	0	0	2	rs2234013
P08100	OPSD_HUMAN	A-alpha	G51A	0	1.46	7	0	0	2	rs149079952
Q9HCU4	CELR2_HUMAN	Adhesion	T2387A	0	1.46	7	0	0	2	rs17035649
A6ND48	O14I1_HUMAN	Olfactory	V36A	0	1.46	7	0	0	2	rs4462184
P30518	V2R_HUMAN	A-beta	M123K	-1	3.36	7	0	0	1		in XNDI
Q01726	MSHR_HUMAN	A-alpha	M128T	-1	3.36	7	0	0	1		in CMM5; complete absence of functional coupling to the cAMP pathway; trafficked to the cell surface but unable to bind agonist efficiently
P16473	TSHR_HUMAN	A-delta	S505R	-1	3.36	7	0	0	1		in HTNA; gain of function
Q8NGA5	O10H4_HUMAN	Olfactory	T281A	0	7.42	7	0	0	2	rs11880184
P48146	NPBW2_HUMAN	A-gamma	G92R	-2	2.51	8	0	0	1		in a colorectal cancer sample; somatic mutation
P21918	DRD5_HUMAN	A-alpha	L88R	-2	2.51	8	0	0	1	rs6282
P30518	V2R_HUMAN	A-beta	G122R	-2	3.35	8	0	0	1		in XNDI
P30518	V2R_HUMAN	A-beta	F214S	-2	5.47	8	0	0	1		in XNDI
Q8NGI2	O52N4_HUMAN	Olfactory	W209G	-2	5.47	8	0	0	1	rs12363178
P58182	O12D2_HUMAN	Olfactory	S104F	-2	3.34	9	0	0	2	rs3128853
Q8NGW6	OR6K6_HUMAN	Olfactory	S134L	-2	3.34	9	0	0	2	rs16840991
P47804	RGR_HUMAN	A-delta	V132L	1	4.46	-	0	0	1
A6NDH6	O5H15_HUMAN	Olfactory	S148T	1	4.49	-	0	0	1	rs4133321
A6NKK0	OR5H1_HUMAN	Olfactory	S148T	1	4.49	-	0	0	1	rs5009896
O15303	GRM6_HUMAN	C	M712V	1	4.57	-	0	0	1	rs17078877
Q8NH59	O51Q1_HUMAN	Olfactory	T146I	-1	4.45	-	1	0	0	rs10838092
Q9Y5P0	O51B4_HUMAN	Olfactory	M147T	-1	4.51	-	1	0	0	rs10837771
O76100	OR7AA_HUMAN	Olfactory	M151T	-1	4.52	-	1	0	0	rs12972670
P30968	GNRHR_HUMAN	A-beta	S168R	-1	4.54	-	1	0	0		in HH7; complete loss of the receptor-mediated signaling response
P07550	ADRB2_HUMAN	A-alpha	T164I	-1	4.56	-	1	0	0	rs1800888
Q96R08	OR5BC_HUMAN	Olfactory	C141Y	-2	4.44	-	2	0	0	rs11229457
Q8NGC0	O5AU1_HUMAN	Olfactory	S194L	-2	4.44	-	2	0	0	rs59120409
P51681	CCR5_HUMAN	A-gamma	F158S	-2	4.55	-	2	0	0		in UGCCR5-145A
P59536	T2R41_HUMAN	Taste2	P127L	-3	4.43	-	3	0	0	rs10278721
Q8NHC8	OR2T6_HUMAN	Olfactory	L159P	-3	4.6	-	3	0	0	rs6701129
P08100	OPSD_HUMAN	A-alpha	P171L	-3	4.6	-	3	0	0		in RP4
P41180	CASR_HUMAN	C	W742R	-3	4.6	-	3	0	0		in HHC1
Q8IYL9	PSYR_HUMAN	A-delta	I231L	2	6.4	0	4	0	0	rs3742704
Q9ULV1	FZD4_HUMAN	F	K436T	-1	6.36	0	8	1	0		in a colorectal cancer sample; somatic mutation
P30518	V2R_HUMAN	A-beta	M272K	-1	6.36	0	8	1	0		in XNDI
Q8N0Y3	OR4N4_HUMAN	Olfactory	T239M	-1	6.36	0	8	1	0	rs475947
P34982	OR1D2_HUMAN	Olfactory	T240I	-1	6.36	0	8	1	0	rs4300683
P21918	DRD5_HUMAN	A-alpha	T297P	-1	6.36	0	8	1	0	rs2227851
P59543	T2R20_HUMAN	Taste2	I236V	3	6.42	1	2	0	0	rs10845281
Q96RI8	TAAR6_HUMAN	A-alpha	V265I	3	6.42	1	2	0	0	rs8192624
P22888	LSHR_HUMAN	A-delta	I542L	2	5.54	1	3	0	0		in FMPP
P55085	PAR2_HUMAN	A-delta	T291A	0	6.39	1	5	0	0	rs2243083
Q02643	GHRHR_HUMAN	B	V225I	3	3.48	2	1	0	0	rs28371560
Q8N0Y5	OR8I2_HUMAN	Olfactory	I124V	3	3.52	2	1	0	0	rs17603011
Q8NH56	O52N5_HUMAN	Olfactory	V133I	3	3.52	2	1	0	0	rs12360738
P32245	MC4R_HUMAN	A-alpha	V253I	3	6.43	2	1	0	0		in obesity; shows a partial cAMP response to alpha-MSH; dbSNP:rs187152753
P18089	ADA2B_HUMAN	A-alpha	V376I	3	6.43	2	1	0	0	rs29000569
O14626	GP171_HUMAN	A-delta	I283V	3	7.51	2	1	0	0	rs3732756
P28222	5HT1B_HUMAN	A-alpha	I367V	3	7.51	2	1	0	0	rs130063
P30518	V2R_HUMAN	A-beta	L219R	-2	5.52	3	5	0	0		in XNDI
Q8NGJ0	OR5A1_HUMAN	Olfactory	I52V	3	1.57	4	0	0	1	rs17153732
Q8NH49	OR4X1_HUMAN	Olfactory	D246N	1	6.45	4	1	0	0	rs17199104
Q8NGF1	O52R1_HUMAN	Olfactory	I129T	-1	3.54	4	3	0	0	rs7941731
O95918	OR2H2_HUMAN	Olfactory	A48V	0	1.58	5	1	0	0	rs1233387
Q8NGN2	O10S1_HUMAN	Olfactory	G63S	0	1.58	5	1	0	0	rs17759513
O60431	OR1I1_HUMAN	Olfactory	I50F	0	1.58	5	1	0	0	rs59166286
P49286	MTR1B_HUMAN	A-alpha	L66F	0	1.58	5	1	0	0
P49238	CX3C1_HUMAN	A-gamma	T57A	0	1.58	5	1	0	0
Q96RI0	PAR4_HUMAN	A-delta	A120T	0	2.48	5	1	0	0	rs773902
P29274	AA2AR_HUMAN	A-alpha	A50V	0	2.48	5	1	0	0	rs4530
Q8NH16	OR2L2_HUMAN	Olfactory	F249L	0	6.46	5	1	0	0	rs12134979
Q6IF42	OR2A2_HUMAN	Olfactory	F280L	0	7.44	5	1	0	0	rs2961149
Q96P65	QRFPR_HUMAN	A-delta	F61V	-1	1.48	5	2	0	0	rs17438900
Q8NG85	OR2L3_HUMAN	Olfactory	I39T	-1	1.48	5	2	0	0	rs6666048
Q9H207	O10A5_HUMAN	Olfactory	K41M	-1	1.48	5	2	0	0	rs7949377
Q8NH40	OR6S1_HUMAN	Olfactory	T42I	-1	1.48	5	2	0	0	rs11622794
P16473	TSHR_HUMAN	A-delta	A593N	-2	5.5	5	3	0	0		in toxic thyroid adenoma; requires 2 nucleotide substitutions; somatic mutation; N-593 and N-593/E-727 constitutively activate the cAMP cascade; double mutant's specific constitutive activity is 2.3-fold lower than the N-593 mutant
Q8NGR8	OR1L8_HUMAN	Olfactory	R211P	-2	5.5	5	3	0	0	rs10739614
P58182	O12D2_HUMAN	Olfactory	L56P	-3	2.38	5	4	0	0	rs4987411
P32245	MC4R_HUMAN	A-alpha	P78L	-3	2.38	5	4	0	0		in obesity; dbSNP:rs13447326
P41180	CASR_HUMAN	C	V689M	1	3.37	6	0	0	1		found in a patient with primary hyperparathyroidism detected at adulthood
Q8NGN1	OR6T1_HUMAN	Olfactory	I251V	3	6.47	6	0	0	3	rs7937317
Q14833	GRM4_HUMAN	C	V797I	3	6.47	6	0	0	3
P30518	V2R_HUMAN	A-beta	S315R	-1	7.43	6	1	0	0		in XNDI
Q8NGX0	O11L1_HUMAN	Olfactory	G108S	0	3.36	7	0	0	1	rs10888257
P30518	V2R_HUMAN	A-beta	G122D	-1	3.35	8	0	0	1		in XNDI
Q6PRD1	GP179_HUMAN	C	G455D	-1	3.35	8	0	0	1		in CSNB1E; dbSNP:rs281875235
P41231	P2RY2_HUMAN	A-delta	P46L	-3	1.45	8	1	0	0	rs2511241
P16473	TSHR_HUMAN	A-delta	S425I	-2	1.43	10	0	0	2		in TTNs; 8 to 9 times higher levels of basal cAMP than wild-type TSHR and similar response to maximal TSH stimulation
Q8NGL1	OR5DI_HUMAN	Olfactory	Y36C	-2	1.43	10	0	0	2	rs7948629
A6NHA9	O4C46_HUMAN	Olfactory	C252Y	-2	6.51	10	0	0	2	rs11246608
P08100	OPSD_HUMAN	A-alpha	V87D	-3	2.54	11	0	0	2		in RP4
Q01726	MSHR_HUMAN	A-alpha	A166G	0	4.47	-	1	0	0		shows a moderate and not significant decrease of cAMP production to NDP-MSH stimulation; shows a not significant decrease in cAMP production at any concentrations of NDP-MSH stimulation; dbSNP:rs35040147
P04000	OPSR_HUMAN	A-alpha	A174V	0	4.47	-	1	0	0	rs731613
Q9H208	O10A2_HUMAN	Olfactory	A134T	0	4.48	-	1	0	0	rs2741764
Q9H3N8	HRH4_HUMAN	A-alpha	A138V	0	4.48	-	1	0	0	rs11665084
Q8NGN3	O10G4_HUMAN	Olfactory	G146S	0	4.48	-	1	0	0	rs503223
O43613	OX1R_HUMAN	A-beta	G167S	0	4.48	-	1	0	0	rs144603792
P32245	MC4R_HUMAN	A-alpha	A175T	0	4.51	-	1	0	0		in obesity; shows a partial cAMP response to alpha-MSH
P07550	ADRB2_HUMAN	A-alpha	I159F	0	4.51	-	1	0	0
Q8NGF0	O52B6_HUMAN	Olfactory	H170R	0	4.52	-	1	0	0	rs2341434
Q96RI8	TAAR6_HUMAN	A-alpha	G165S	0	4.58	-	1	0	0	rs17061401
Q8N349	OR2LD_HUMAN	Olfactory	L156F	0	4.58	-	1	0	0	rs12742561
P30518	V2R_HUMAN	A-beta	P173S	-1	4.59	-	2	0	0		in XNDI
Q8WZ94	OR5P3_HUMAN	Olfactory	T158K	-1	4.59	-	2	0	0	rs16932503
Q01726	MSHR_HUMAN	A-alpha	R162P	-2	4.43	-	3	0	0
P30518	V2R_HUMAN	A-beta	Q174L	-2	4.6	-	3	0	0		in XNDI
Q8NGQ5	OR9Q1_HUMAN	Olfactory	R159L	-2	4.6	-	3	0	0	rs12420738
P22888	LSHR_HUMAN	A-delta	L502P	-3	4.61	-	4	0	0		in LHR; Leydig cell hypoplasia type 1; shows reduced cAMP production and ligand binding; receptor trafficking is not affected by the mutation
O00421	CCRL2_HUMAN	A-gamma	I243V	3	6.4	0	4	0	0	rs3204850
P49683	PRLHR_HUMAN	A-beta	I283V	3	6.4	0	4	0	0	rs1613448
P18089	ADA2B_HUMAN	A-alpha	V373I	3	6.4	0	4	0	0	rs29000569
Q8NGF8	OR4B1_HUMAN	Olfactory	T237N	0	6.36	0	8	1	0	rs12292056
Q15612	OR1Q1_HUMAN	Olfactory	T240A	0	6.36	0	8	1	0	rs727913
Q96RJ0	TAAR1_HUMAN	A-alpha	T252A	0	6.36	0	8	1	0	rs6926857
Q8WXD0	RXFP2_HUMAN	A-delta	I604V	3	5.54	1	3	0	0	rs17076657
P30556	AGTR1_HUMAN	A-gamma	A244S	1	6.39	1	5	0	0	rs12721225
Q8NHC8	OR2T6_HUMAN	Olfactory	S243A	1	6.39	1	5	0	0	rs954475
P51681	CCR5_HUMAN	A-gamma	T239S	1	6.39	1	5	0	0		in INCCR5-71A
P22888	LSHR_HUMAN	A-delta	A572V	0	6.38	1	6	0	0		in FMPP
Q9P296	C5AR2_HUMAN	A-gamma	P233L	-3	6.35	1	9	0	0	rs149572881
Q8IZF7	GP111_HUMAN	Adhesion	I467V	3	1.56	3	1	0	0	rs9381594
P32245	MC4R_HUMAN	A-alpha	A219V	0	5.65	3	4	0	0		in obesity; shows significantly impairment of cAMP-induced activity in response to melanotan II compared with the wild-type receptor
Q8NGB6	OR4M2_HUMAN	Olfactory	F225L	0	5.65	3	4	0	0	rs491208
P35372	OPRM_HUMAN	A-gamma	R260H	0	5.65	3	4	0	0		rare polymorphism; dbSNP:rs1799974
P03999	OPSB_HUMAN	A-alpha	S214P	-1	5.52	3	5	0	0		in CBT
O75473	LGR5_HUMAN	A-delta	V666A	0	3.54	4	3	0	0	rs17109924
Q9Y5P1	O51B2_HUMAN	Olfactory	C209S	-1	5.51	4	4	0	0	rs7937237
P08100	OPSD_HUMAN	A-alpha	M216K	-1	5.51	4	4	0	0		in RP4
P59544	T2R50_HUMAN	Taste2	C203Y	-2	5.66	4	5	0	0	rs1376251
Q8NGK4	O52K1_HUMAN	Olfactory	Q52R	1	1.58	5	1	0	0	rs96489
Q9H343	O51I1_HUMAN	Olfactory	A252S	1	6.46	5	1	0	0	rs1498486
Q8TDV0	GP151_HUMAN	A-other	L261V	1	6.46	5	1	0	0	rs7709485
Q96RB7	OR5MB_HUMAN	Olfactory	V280L	1	7.44	5	1	0	0	rs17547207
A4D2G3	O2A25_HUMAN	Olfactory	A209P	-1	5.5	5	3	0	0	rs2961135
Q8NH55	O52E5_HUMAN	Olfactory	D209G	-1	5.5	5	3	0	0	rs16926732
P30518	V2R_HUMAN	A-beta	P217T	-1	5.5	5	3	0	0		in XNDI
O76099	OR7C1_HUMAN	Olfactory	S210P	-1	5.5	5	3	0	0	rs16979912
Q8NH69	OR5W2_HUMAN	Olfactory	F39L	0	1.47	6	1	0	0	rs17511797
Q7Z5H5	VN1R4_HUMAN	Vomeronasal	A52V	0	2.49	6	1	0	0		in allele VN1R4*3; dbSNP:rs112711591
Q9NQN1	OR2S1_HUMAN	Olfactory	V287A	0	7.43	6	1	0	0	rs2233570
P04000	OPSR_HUMAN	A-alpha	I230T	-1	5.49	6	2	0	0	rs1065425
Q15619	OR1C1_HUMAN	Olfactory	T209M	-1	5.49	6	2	0	0	rs12068080
O00254	PAR3_HUMAN	A-delta	M177V	1	3.36	7	0	0	1	rs2069700
P35372	OPRM_HUMAN	A-gamma	N152D	1	3.36	7	0	0	1	rs17174801
P16473	TSHR_HUMAN	A-delta	S505N	1	3.36	7	0	0	1		in HTNA; found in toxic thyroid nodules
P48546	GIPR_HUMAN	B	E354Q	2	6.48	7	0	0	2	rs1800437
Q8NGG0	OR8J3_HUMAN	Olfactory	V208F	-1	5.48	7	1	0	0	rs1384094
Q01726	MSHR_HUMAN	A-alpha	F196L	0	5.47	8	0	0	1	rs3212366
Q9NYW1	TA2R9_HUMAN	Taste2	V187A	0	5.47	8	0	0	1	rs3741845
Q8NGQ1	OR9G4_HUMAN	Olfactory	V222A	0	5.47	8	0	0	1	rs513873
Q9GZQ4	NMUR2_HUMAN	A-beta	F315L	0	7.41	8	0	0	1	rs1895245
Q9Y5Y3	GPR45_HUMAN	A-other	L312F	0	7.41	8	0	0	1	rs35946826
P24530	EDNRB_HUMAN	A-beta	A183G	0	3.34	9	0	0	2		in WS4A
Q8WXG9	GPR98_HUMAN	Adhesion	H5978R	0	3.34	9	0	0	2		in USH2C
Q8NH93	OR1L3_HUMAN	Olfactory	V106A	0	3.34	9	0	0	2	rs16912096
Q8NGP2	OR8J1_HUMAN	Olfactory	G36V	-3	1.44	9	1	0	0	rs7927015
Q8NGV6	OR5H6_HUMAN	Olfactory	S88W	-3	2.52	9	1	0	0	rs2173236
P08100	OPSD_HUMAN	A-alpha	P267L	-3	6.5	9	1	0	0		in RP4
P30518	V2R_HUMAN	A-beta	P286L	-3	6.5	9	1	0	0		in XNDI
Q8NGH7	O52L1_HUMAN	Olfactory	W297R	-3	7.4	9	1	0	0	rs4237768
P24530	EDNRB_HUMAN	A-beta	F112V	-1	1.43	10	0	0	2	rs5347
P34969	5HT7R_HUMAN	A-alpha	T92K	-1	1.43	10	0	0	2
Q13606	OR5I1_HUMAN	Olfactory	F76S	-2	2.54	11	0	0	2	rs9666086
Q01718	ACTHR_HUMAN	A-alpha	S74I	-2	2.54	11	0	0	2		in GCCD1; complete loss of activity
P04000	OPSR_HUMAN	A-alpha	P307L	-3	7.38	11	0	0	1		in BCM
P32245	MC4R_HUMAN	A-alpha	I170V	3	4.46	-	0	0	1		in obesity; dbSNP:rs121913560
Q8NH67	O52I2_HUMAN	Olfactory	I178V	3	4.49	-	0	0	1	rs7947426
Q8NGZ3	O13G1_HUMAN	Olfactory	M146L	2	4.5	-	0	0	0	rs28556931
Q9H339	O51B5_HUMAN	Olfactory	V154I	3	4.57	-	0	0	1	rs12273630
Q969N4	TAAR8_HUMAN	A-alpha	S153N	1	4.47	-	1	0	0	rs8192626
P48546	GIPR_HUMAN	B	L262V	1	4.48	-	1	0	0	rs5392
Q6IF82	O4A47_HUMAN	Olfactory	V145M	1	4.48	-	1	0	0	rs7103992
Q01726	MSHR_HUMAN	A-alpha	A171S	1	4.52	-	1	0	0	rs35784916
Q8NGJ1	OR4D6_HUMAN	Olfactory	S151T	1	4.52	-	1	0	0	rs1453542
Q14246	EMR1_HUMAN	Adhesion	V724L	1	4.56	-	1	0	0	rs10406580
Q8NGY2	OR6K2_HUMAN	Olfactory	L156V	1	4.58	-	1	0	0	rs423141
P51582	P2RY4_HUMAN	A-delta	V168M	1	4.58	-	1	0	0	rs1152186
P30953	OR1E1_HUMAN	Olfactory	A143T	0	4.44	-	2	0	0	rs150989
Q8NGA5	O10H4_HUMAN	Olfactory	H144R	0	4.44	-	2	0	0	rs16980822
A6NL08	O6C75_HUMAN	Olfactory	L141F	0	4.44	-	2	0	0	rs7976023
Q8NGY3	OR6K3_HUMAN	Olfactory	Q159H	0	4.44	-	2	0	0	rs857704
Q8NGK9	OR5DG_HUMAN	Olfactory	A156T	0	4.55	-	2	0	0	rs6591700
P48039	MTR1A_HUMAN	A-alpha	A157V	0	4.55	-	2	0	0		similar binding characteristics compared to wild-type; dbSNP:rs1800884
Q9H1Y3	OPN3_HUMAN	A-alpha	A167V	0	4.55	-	2	0	0	rs12072790
Q8NGX3	O10T2_HUMAN	Olfactory	F155L	0	4.55	-	2	0	0	rs12062580
P47887	OR1E2_HUMAN	Olfactory	H168D	-1	4.6	-	3	0	0		in a colorectal cancer sample; somatic mutation
Q8NGZ6	OR6F1_HUMAN	Olfactory	P159A	-1	4.6	-	3	0	0	rs6665599
P08100	OPSD_HUMAN	A-alpha	P171Q	-1	4.6	-	3	0	0		in RP4
P08100	OPSD_HUMAN	A-alpha	P171S	-1	4.6	-	3	0	0		in RP4
Q96RC9	OR8B4_HUMAN	Olfactory	C140F	-2	4.42	-	4	0	0	rs7116575
Q02643	GHRHR_HUMAN	B	F242C	-2	4.42	-	4	0	0		in IGHD1B
Q8NGA0	OR7G1_HUMAN	Olfactory	W141C	-2	4.42	-	4	0	0	rs2217657
Q9NYW7	TA2R1_HUMAN	Taste2	C141Y	-2	4.61	-	4	0	0	rs2234232
O95800	GPR75_HUMAN	A-other	C160G	-3	4.41	-	5	0	0	rs35349235
Q01726	MSHR_HUMAN	A-alpha	R160W	-3	4.41	-	5	0	0		associated with a risk for developing melanoma; unable to stimulate cAMP production as strongly as the wild type receptor in response to alpha- melanocyte-stimulating hormone stimulation; dbSNP:rs1805008
P32245	MC4R_HUMAN	A-alpha	R165W	-3	4.41	-	5	0	0		in obesity; dbSNP:rs13447332
Q8NH74	O10A6_HUMAN	Olfactory	V140G	-3	4.41	-	5	0	0	rs7933807
Q8NGF1	O52R1_HUMAN	Olfactory	S245A	1	6.38	1	6	0	0	rs2053116
Q8N148	OR6V1_HUMAN	Olfactory	S237F	-2	6.35	1	9	0	0	rs10245778
P30556	AGTR1_HUMAN	A-gamma	L222V	1	5.65	3	4	0	0	rs17852013
Q9GZK4	OR2H1_HUMAN	Olfactory	V223M	1	5.65	3	4	0	0	rs17184086
Q8NGQ3	OR1S2_HUMAN	Olfactory	V225A	0	5.52	3	5	0	0	rs11229277
Q8NGJ1	OR4D6_HUMAN	Olfactory	M59V	1	2.39	4	3	0	0	rs1453544
Q5TZ20	OR2G6_HUMAN	Olfactory	M59V	1	2.39	4	3	0	0	rs58955396
Q8NGL0	OR5L2_HUMAN	Olfactory	V59M	1	2.39	4	3	0	0	rs56711116
O43749	OR1F1_HUMAN	Olfactory	V126M	1	3.54	4	3	0	0	rs8045183
O60431	OR1I1_HUMAN	Olfactory	F211L	0	5.51	4	4	0	0	rs8108721
Q99705	MCHR1_HUMAN	A-other	T305M	-1	5.66	4	5	0	0
Q8NH43	OR4L1_HUMAN	Olfactory	M40V	1	1.48	5	2	0	0	rs1958716
O95918	OR2H2_HUMAN	Olfactory	V38M	1	1.48	5	2	0	0	rs11966382
P43220	GLP1R_HUMAN	B	A316T	0	5.5	5	3	0	0	rs10305492
Q96R09	OR5B2_HUMAN	Olfactory	V208A	0	5.5	5	3	0	0	rs10466659
Q96KK4	O10C1_HUMAN	Olfactory	P57S	-1	2.38	5	4	0	0	rs17184016
Q8NH10	OR8U1_HUMAN	Olfactory	I109V	3	3.37	6	0	0	1	rs12788990
O14581	OR7AH_HUMAN	Olfactory	A69S	1	2.49	6	1	0	0	rs10404119
Q6IEU7	OR5MA_HUMAN	Olfactory	V69L	1	2.49	6	1	0	0	rs10792043
P08100	OPSD_HUMAN	A-alpha	K296E	1	7.43	6	1	0	0		in RP4; dbSNP:rs29001653
Q8NFJ6	PKR2_HUMAN	A-other	M323I	1	7.43	6	1	0	0		in HH3; phenotype consistent with Kallmann syndrome
Q9UGF5	O14J1_HUMAN	Olfactory	V278M	1	7.43	6	1	0	0	rs17404424
P28222	5HT1B_HUMAN	A-alpha	F219L	0	5.49	6	2	0	0	rs130061
Q9Y5P0	O51B4_HUMAN	Olfactory	V36I	3	1.46	7	0	0	2	rs7118113
Q8NGJ6	O51A4_HUMAN	Olfactory	D72N	1	2.5	7	0	0	0	rs2412467
P30518	V2R_HUMAN	A-beta	D85N	1	2.5	7	0	0	0		in XNDI
Q8NGH7	O52L1_HUMAN	Olfactory	D88N	1	2.5	7	0	0	0	rs4501959
Q6IF99	O10K2_HUMAN	Olfactory	A208T	0	5.48	7	1	0	0	rs12240099
P49019	HCAR3_HUMAN	A-delta	F198L	0	5.48	7	1	0	0	rs17884481
Q8TDS4	HCAR2_HUMAN	A-delta	F198L	0	5.48	7	1	0	0	rs676823
Q8NG77	O2T12_HUMAN	Olfactory	M69V	1	2.51	8	0	0	1	rs6678138
A6NH00	OR2T8_HUMAN	Olfactory	V69M	1	2.51	8	0	0	1	rs28575687
Q86SQ6	GP123_HUMAN	Adhesion	A183S	1	5.47	8	0	0	1	rs34915504
P47888	OR3A3_HUMAN	Olfactory	M287V	1	7.41	8	0	0	1	rs12939997
P24530	EDNRB_HUMAN	A-beta	M374I	1	7.41	8	0	0	1		in HSCR2
Q8NGK6	O52I1_HUMAN	Olfactory	T41I	-1	1.45	8	1	0	0	rs2010722
P30518	V2R_HUMAN	A-beta	A285P	-1	6.49	8	1	0	0		in CDNI
Q9H208	O10A2_HUMAN	Olfactory	I240T	-1	6.49	8	1	0	0	rs10839632
Q8NG77	O2T12_HUMAN	Olfactory	T104S	1	3.34	9	0	0	2	rs12137982
Q9NZP0	OR6C3_HUMAN	Olfactory	S69L	-2	2.52	9	1	0	0	rs4318060
Q8NGV6	OR5H6_HUMAN	Olfactory	S88L	-2	2.52	9	1	0	0	rs2173236
P08100	OPSD_HUMAN	A-alpha	H211P	-2	5.46	9	1	0	0		in RP4; dbSNP:rs28933993
P08100	OPSD_HUMAN	A-alpha	P267R	-2	6.5	9	1	0	0		in RP4
P30518	V2R_HUMAN	A-beta	P286R	-2	6.5	9	1	0	0		in XNDI
P41180	CASR_HUMAN	C	S820F	-2	6.5	9	1	0	0		in HYPOC1; the concentration- response curve of the mutant receptor is left-shifted and its EC(50
P30556	AGTR1_HUMAN	A-gamma	C289W	-2	7.4	9	1	0	0	rs1064533
Q8NG81	OR2M7_HUMAN	Olfactory	F35L	0	1.43	10	0	0	2	rs7555424
Q96R48	OR2A5_HUMAN	Olfactory	A255T	0	6.51	10	0	0	2	rs6464574
P30518	V2R_HUMAN	A-beta	F287L	0	6.51	10	0	0	2		in XNDI
P08100	OPSD_HUMAN	A-alpha	A292E	-1	7.39	10	0	0	1		in CSNBAD1
P47804	RGR_HUMAN	A-delta	S66R	-1	2.54	11	0	0	2		in RP44
P30968	GNRHR_HUMAN	A-beta	Y284C	-2	6.52	11	0	0	1		in HH7; minimal effects upon receptor affinity but receptor expression decreased; dbSNP:rs28933074
A6NL26	OR5BL_HUMAN	Olfactory	S272Y	-2	7.38	11	0	0	1	rs58454093
P07550	ADRB2_HUMAN	A-alpha	I159L	2	4.51	-	1	0	0
A6NKK0	OR5H1_HUMAN	Olfactory	I153L	2	4.54	-	1	0	0	rs9845327
Q8NHC7	O14CZ_HUMAN	Olfactory	Q141R	1	4.44	-	2	0	0	rs28448343
Q969V1	MCHR2_HUMAN	A-other	R152Q	1	4.44	-	2	0	0		no changes in receptor binding or functional signaling; dbSNP:rs62434070
Q01726	MSHR_HUMAN	A-alpha	R163Q	1	4.44	-	2	0	0		associated with a risk for developing melanoma; shows a moderate and not significant decrease of cAMP production to NDP-MSH stimulation; shows a not significant decrease in cAMP production at any concentrations of NDP- MSH stimulation; dbSNP:rs885479
Q8NGV0	OR2Y1_HUMAN	Olfactory	V154M	1	4.55	-	2	0	0	rs11954074
Q8NGX0	O11L1_HUMAN	Olfactory	A142T	0	4.43	-	3	0	0	rs10888256
P41595	5HT2B_HUMAN	A-alpha	F173L	0	4.43	-	3	0	0	rs77570025
P30556	AGTR1_HUMAN	A-gamma	A163T	0	4.6	-	3	0	0	rs12721226
P59543	T2R20_HUMAN	Taste2	H143Q	0	4.6	-	3	0	0	rs12226920
Q8NGV5	O13D1_HUMAN	Olfactory	Q191H	0	4.6	-	3	0	0	rs10820709
Q8NH43	OR4L1_HUMAN	Olfactory	I160T	-1	4.61	-	4	0	0	rs45585336
Q8NH69	OR5W2_HUMAN	Olfactory	M160T	-1	4.61	-	4	0	0	rs17596519
Q9BPV8	P2Y13_HUMAN	A-delta	T179M	-1	4.61	-	4	0	0	rs1466684
Q8NG98	OR7D4_HUMAN	Olfactory	C139R	-3	4.4	-	6	0	0	rs5020276
Q96KK4	O10C1_HUMAN	Olfactory	R138W	-3	4.4	-	6	0	0	rs17177646
Q8NGH3	OR2D3_HUMAN	Olfactory	R155W	-3	4.4	-	6	0	0	rs12806437
O43614	OX2R_HUMAN	A-beta	I308V	3	6.39	1	5	0	0	rs2653349
P32241	VIPR1_HUMAN	B	R341M	-1	6.35	1	9	0	0	rs17855906
Q9NYW5	TA2R4_HUMAN	Taste2	I191V	3	5.53	2	4	0	0	rs2234003
O76100	OR7AA_HUMAN	Olfactory	I225L	2	5.65	3	4	0	0	rs11880955
Q9GZQ6	NPFF1_HUMAN	A-beta	I145L	2	3.54	4	3	0	0	rs3812694
Q8NGH9	O52E4_HUMAN	Olfactory	F227L	0	5.66	4	5	0	0	rs11823828
P51686	CCR9_HUMAN	A-gamma	I92V	3	2.48	5	1	0	0	rs45530037
Q8NGY6	OR6N2_HUMAN	Olfactory	I250V	3	6.46	5	1	0	0	rs41273541
P59538	T2R31_HUMAN	Taste2	V240I	3	6.46	5	1	0	0	rs10772423
Q8NGV7	OR5H2_HUMAN	Olfactory	I286V	3	7.44	5	1	0	0	rs16839611
P35414	APJ_HUMAN	A-gamma	V300I	3	7.44	5	1	0	0	rs7943508
O95800	GPR75_HUMAN	A-other	N78K	0	2.38	5	4	0	0		in a patient with age-related macular degeneration; unknown pathological significance
Q8NGS8	O13C5_HUMAN	Olfactory	L69M	2	2.49	6	1	0	0	rs7042502
Q8NH59	O51Q1_HUMAN	Olfactory	V211M	1	5.49	6	2	0	0	rs2736586
Q01726	MSHR_HUMAN	A-alpha	D84E	2	2.5	7	0	0	0		may be associated with a risk for developing melanoma; dbSNP:rs1805006
A6NDH6	O5H15_HUMAN	Olfactory	V108I	3	3.36	7	0	0	1	rs4133320
P30518	V2R_HUMAN	A-beta	V215M	1	5.48	7	1	0	0
Q9UGF7	O12D3_HUMAN	Olfactory	Y277H	2	7.41	8	0	0	1	rs9380122
O95221	OR5F1_HUMAN	Olfactory	Y278H	2	7.41	8	0	0	1	rs11825964
O95006	OR2F2_HUMAN	Olfactory	Y278H	2	7.41	8	0	0	1	rs13235235
Q8NGE0	O10AD_HUMAN	Olfactory	Y279H	2	7.41	8	0	0	1	rs11168459
Q8NH48	OR5B3_HUMAN	Olfactory	I35F	0	1.45	8	1	0	0	rs17152659
Q8NGF0	O52B6_HUMAN	Olfactory	T57A	0	1.45	8	1	0	0	rs1077126
O14581	OR7AH_HUMAN	Olfactory	V37A	0	1.45	8	1	0	0	rs10405148
Q8NGJ2	O52H1_HUMAN	Olfactory	V45A	0	1.45	8	1	0	0	rs56291963
Q01726	MSHR_HUMAN	A-alpha	V51A	0	1.45	8	1	0	0		in CMM5; moderate decrease in coupling to the cAMP pathway; reduced cell surface expression as a consequence of retention in the endoplasmic reticulum
Q6IF82	O4A47_HUMAN	Olfactory	I104L	2	3.34	9	0	0	2	rs7103557
P04000	OPSR_HUMAN	A-alpha	T65I	-1	1.44	9	1	0	0	rs1065419
Q8NH10	OR8U1_HUMAN	Olfactory	M206T	-1	5.46	9	1	0	0	rs10896309
P03999	OPSB_HUMAN	A-alpha	P264S	-1	6.5	9	1	0	0		in CBT
P30518	V2R_HUMAN	A-beta	P286S	-1	6.5	9	1	0	0		in XNDI
Q8NFJ6	PKR2_HUMAN	A-other	P290S	-1	6.5	9	1	0	0		in HH3; phenotype consistent with Kallmann syndrome
P16473	TSHR_HUMAN	A-delta	P639A	-1	6.5	9	1	0	0		in TTNs
P16473	TSHR_HUMAN	A-delta	P639S	-1	6.5	9	1	0	0		in HTNA; gain of function
Q8NGS4	O13F1_HUMAN	Olfactory	T254M	-1	6.5	9	1	0	0	rs7030820
P49238	CX3C1_HUMAN	A-gamma	T280M	-1	7.4	9	1	0	0		common polymorphism in Caucasian population; associated with higher risk of developing ARMD12; chemotaxis of monocytes of individuals with homozygous Met-280 and Ile-249 genotypes is impaired in the presence of bound CX3CR1 protein; dbSNP:rs3732378
Q96LB1	MRGX2_HUMAN	A-delta	F78L	0	2.53	10	0	0	1	rs79763999
Q8NG85	OR2L3_HUMAN	Olfactory	S104L	-2	3.33	10	1	0	0	rs6658256
Q9H209	O10A4_HUMAN	Olfactory	L206P	-3	5.45	10	2	0	0	rs2595453
Q02643	GHRHR_HUMAN	B	A176V	0	2.54	11	0	0	2		in IGHD1B; reduced cAMP response to GHRH
Q6W5P4	NPSR1_HUMAN	A-other	I315T	-1	7.38	11	0	0	1	rs10270766
Q7Z3T1	OR2W3_HUMAN	Olfactory	M275T	-1	7.38	11	0	0	1	rs11204546
Q9H340	O51B6_HUMAN	Olfactory	S275R	-1	7.38	11	0	0	1	rs5024042
P28223	5HT2A_HUMAN	A-alpha	I197V	3	4.47	-	1	0	0	rs6304
A6NKK0	OR5H1_HUMAN	Olfactory	V150I	3	4.51	-	1	0	0	rs5009895
Q15760	GPR19_HUMAN	A-other	V189I	3	4.51	-	1	0	0	rs4763862
Q8NH67	O52I2_HUMAN	Olfactory	I183V	3	4.54	-	1	0	0	rs7947432
Q8NH59	O51Q1_HUMAN	Olfactory	V155I	3	4.54	-	1	0	0	rs10838094
Q96RD3	O52E6_HUMAN	Olfactory	I159V	3	4.58	-	1	0	0	rs4357719
P59542	T2R19_HUMAN	Taste2	K126Q	1	4.43	-	3	0	0	rs12424373
Q9NQN1	OR2S1_HUMAN	Olfactory	M143V	1	4.43	-	3	0	0	rs2233564
Q8NGE8	OR4D9_HUMAN	Olfactory	Q159R	1	4.6	-	3	0	0	rs17501584
Q8NGY2	OR6K2_HUMAN	Olfactory	I159F	0	4.61	-	4	0	0	rs6686179
Q9NQN1	OR2S1_HUMAN	Olfactory	T161A	0	4.61	-	4	0	0	rs2233565
Q96KK4	O10C1_HUMAN	Olfactory	P160S	-1	4.62	-	5	0	0	rs2074468
Q8NG98	OR7D4_HUMAN	Olfactory	C139Y	-2	4.4	-	6	0	0	rs5020275
P32247	BRS3_HUMAN	A-beta	L162Q	-2	4.4	-	6	0	0	rs5234
O60431	OR1I1_HUMAN	Olfactory	P139R	-2	4.4	-	6	0	0	rs8104843
Q8NH60	O52J3_HUMAN	Olfactory	Q141L	-2	4.4	-	6	0	0	rs2500018
Q9UHX3	EMR2_HUMAN	Adhesion	S665F	-2	4.63	-	6	0	0	rs3752187
Q8NG97	OR2Z1_HUMAN	Olfactory	R138C	-3	4.39	-	7	0	0	rs58741481
Q16602	CALRL_HUMAN	B	R274I	-3	4.64	-	7	0	0	rs34010553
P30989	NTR1_HUMAN	A-beta	V304I	3	6.36	0	8	1	0	rs2273075
P46663	BKRB1_HUMAN	A-gamma	A250V	0	6.35	1	9	0	0	rs2229459
Q8NGP9	O5AR1_HUMAN	Olfactory	I225V	3	5.65	3	4	0	0	rs56067375
Q8NGV7	OR5H2_HUMAN	Olfactory	I230V	3	5.65	3	4	0	0	rs16839214
Q8NH60	O52J3_HUMAN	Olfactory	V226I	3	5.65	3	4	0	0	rs17350764
O76001	OR2J3_HUMAN	Olfactory	V228I	3	5.65	3	4	0	0		in allele 6M1-3*03; dbSNP:rs3130764
Q96R48	OR2A5_HUMAN	Olfactory	I126V	3	3.54	4	3	0	0	rs2961144
P28335	5HT2C_HUMAN	A-alpha	I156V	3	3.54	4	3	0	0		in RNA edited version
O76099	OR7C1_HUMAN	Olfactory	V126I	3	3.54	4	3	0	0	rs10415562
Q8NH60	O52J3_HUMAN	Olfactory	V128I	3	3.54	4	3	0	0	rs2500017
P55085	PAR2_HUMAN	A-delta	R270Q	1	5.66	4	5	0	0	rs2243062
P43657	LPAR6_HUMAN	A-delta	I33V	3	1.48	5	2	0	0	rs1060585
Q9H346	O52D1_HUMAN	Olfactory	D213E	2	5.5	5	3	0	0	rs7924754
P30542	AA1R_HUMAN	A-alpha	A43S	1	2.38	5	4	0	0	rs11547175
P43220	GLP1R_HUMAN	B	S333C	-1	5.67	5	6	0	0	rs10305493
Q8NGE1	OR6C4_HUMAN	Olfactory	I37V	3	1.47	6	1	0	0	rs7313899
P47883	OR3A4_HUMAN	Olfactory	I42V	3	1.47	6	1	0	0	rs9905684
Q8NGJ2	O52H1_HUMAN	Olfactory	V47I	3	1.47	6	1	0	0	rs2254076
P41180	CASR_HUMAN	C	I686V	3	3.34	9	0	0	2		in EIG8; patients present juvenile myoclonus epilepsy
Q5T848	GP158_HUMAN	C	A425G	0	1.44	9	1	0	0	rs2480345
P35346	SSR5_HUMAN	A-gamma	A52V	0	1.44	9	1	0	0	rs4988484
Q8TE23	TS1R2_HUMAN	C	A574T	0	1.44	9	1	0	0	rs6662276
P51681	CCR5_HUMAN	A-gamma	I42F	0	1.44	9	1	0	0
Q8NGC4	O10G3_HUMAN	Olfactory	S73G	0	2.52	9	1	0	0	rs17792778
P08100	OPSD_HUMAN	A-alpha	H211R	0	5.46	9	1	0	0		in RP4
P59533	T2R38_HUMAN	Taste2	A262V	0	6.5	9	1	0	0	rs1726866
Q8N0Y3	OR4N4_HUMAN	Olfactory	F274L	0	7.4	9	1	0	0	rs3817271
P30968	GNRHR_HUMAN	A-beta	E90K	1	2.53	10	0	0	1		in HH7; virtual abolition of GnRH agonist binding and agonist-stimulated phosphoinositide turnover; impairs GnRHR- effector coupling
P16473	TSHR_HUMAN	A-delta	M463V	1	2.53	10	0	0	1		in HTNA; gain of function
P30518	V2R_HUMAN	A-beta	V88M	1	2.53	10	0	0	1		in XNDI
Q8NH51	OR8K3_HUMAN	Olfactory	I275M	1	7.39	10	0	0	1	rs17150317
Q8NGM9	OR8D4_HUMAN	Olfactory	F205S	-2	5.45	10	2	0	0	rs12270203
P25106	ACKR3_HUMAN	A-gamma	L219W	-2	5.45	10	2	0	0	rs10183641
Q8NH73	OR4S2_HUMAN	Olfactory	S72T	1	2.54	11	0	0	2	rs17146960
Q8NGH9	O52E4_HUMAN	Olfactory	F257L	0	6.52	11	0	0	1	rs11823842
Q8NGV6	OR5H6_HUMAN	Olfactory	T272A	0	6.52	11	0	0	1	rs9853906
Q9Y585	OR1A2_HUMAN	Olfactory	G256C	-3	6.53	12	1	0	0	rs2241091
P30518	V2R_HUMAN	A-beta	L289P	-3	6.53	12	1	0	0		in XNDI
P30518	V2R_HUMAN	A-beta	L309P	-3	7.37	12	1	0	0		in XNDI
P14416	DRD2_HUMAN	A-alpha	V154I	3	4.44	-	2	0	0		in DYT11; uncertain pathological significance; the mutation does not affect functional properties; dbSNP:rs104894220
Q8NH40	OR6S1_HUMAN	Olfactory	V156I	3	4.55	-	2	0	0	rs11622969
Q8NGS9	O13C2_HUMAN	Olfactory	S160T	1	4.61	-	4	0	0	rs1851716
Q01718	ACTHR_HUMAN	A-alpha	R146H	0	4.41	-	5	0	0		in GCCD1
Q86SM8	MRGRE_HUMAN	A-other	G160S	0	4.62	-	5	0	0	rs4391795
Q01726	MSHR_HUMAN	A-alpha	P159T	-1	4.4	-	6	0	0		associated with UV induced susceptibility to skin damage; shows a strong decreased cAMP production to NDP- MSH stimulation
Q02643	GHRHR_HUMAN	B	K329E	1	6.35	1	9	0	0		in IGHD1B
Q99500	S1PR3_HUMAN	A-alpha	R243Q	1	6.35	1	9	0	0	rs34075341
P16473	TSHR_HUMAN	A-delta	A623I	-1	6.34	2	10	0	0		in hyperthyroidism; associated with hyperfunctioning thyroid adenomas; gain of function; requires 2 nucleotide substitutions
Q8NGQ3	OR1S2_HUMAN	Olfactory	V225I	3	5.52	3	5	0	0	rs11229278
P21918	DRD5_HUMAN	A-alpha	V238I	3	5.51	4	4	0	0	rs2227852
Q8NH04	O2T27_HUMAN	Olfactory	L36V	1	1.44	9	1	0	0	rs1782242
P43119	PI2R_HUMAN	A-alpha	V25M	1	1.44	9	1	0	0	rs2229127
Q8NH10	OR8U1_HUMAN	Olfactory	M206I	1	5.46	9	1	0	0	rs10896310
P21918	DRD5_HUMAN	A-alpha	S233N	1	5.46	9	1	0	0	rs2227843
O76002	OR2J2_HUMAN	Olfactory	H74Y	2	2.53	10	0	0	1		in allele 6M1-6*02 and allele 6M1-6*03; dbSNP:rs3116855
Q9H340	O51B6_HUMAN	Olfactory	V254L	1	6.52	11	0	0	1	rs7106330
O43749	OR1F1_HUMAN	Olfactory	F75S	-2	2.55	12	1	0	0	rs1834026
Q01726	MSHR_HUMAN	A-alpha	G89R	-2	2.55	12	1	0	0	rs34540312
Q7Z5H5	VN1R4_HUMAN	Vomeronasal	R58L	-2	2.55	12	1	0	0		in allele VN1R4*4
Q8NGR6	OR1B1_HUMAN	Olfactory	C263W	-2	6.53	12	1	0	0	rs1476858
P30518	V2R_HUMAN	A-beta	L309R	-2	7.37	12	1	0	0		in XNDI
Q96RD0	OR8B2_HUMAN	Olfactory	S273F	-2	7.37	12	1	0	0	rs503220
P30518	V2R_HUMAN	A-beta	I46K	-3	1.41	12	2	0	0		in XNDI
P22888	LSHR_HUMAN	A-delta	L368P	-3	1.41	12	2	0	0		in FMPP; cells expressing the mutation display up to a 12-fold increase in basal cAMP production compared with cells expressing the same number of cell surface wild-type receptor indicating constitutive activation of the mutant receptor
P49238	CX3C1_HUMAN	A-gamma	V147I	3	4.43	-	3	0	0	rs3732380
Q8NG85	OR2L3_HUMAN	Olfactory	M139V	1	4.41	-	5	0	0	rs55937620
P32245	MC4R_HUMAN	A-alpha	R165Q	1	4.41	-	5	0	0		in obesity; shows a partial cAMP response to alpha-MSH; dbSNP:rs13447332
O00421	CCRL2_HUMAN	A-gamma	V168M	1	4.62	-	5	0	0	rs6441977
Q8N0Y5	OR8I2_HUMAN	Olfactory	K139N	0	4.4	-	6	0	0	rs17150021
P22888	LSHR_HUMAN	A-delta	A568V	0	6.34	2	10	0	0		in FMPP
P16473	TSHR_HUMAN	A-delta	A623V	0	6.34	2	10	0	0		in hyperthyroidism and TTNs; associated with hyperfunctioning thyroid adenomas; gain of function
Q8NH05	OR4Q3_HUMAN	Olfactory	F238L	0	6.34	2	10	0	0	rs12896533
A6NL08	O6C75_HUMAN	Olfactory	A235D	-2	6.33	3	11	0	0	rs7976416
Q96RD3	O52E6_HUMAN	Olfactory	I39V	3	1.45	8	1	0	0	rs4362173
Q96LB1	MRGX2_HUMAN	A-delta	V43I	3	1.45	8	1	0	0	rs11823569
Q8NGS8	O13C5_HUMAN	Olfactory	I282V	3	7.39	10	0	0	1	rs1523678
Q8NGL9	OR4CG_HUMAN	Olfactory	A203T	0	5.45	10	2	0	0	rs12288690
Q8NGJ5	O51L1_HUMAN	Olfactory	A207V	0	5.45	10	2	0	0	rs10768450
Q8NFJ5	RAI3_HUMAN	C	T182A	0	5.45	10	2	0	0	rs12368599
Q96KK4	O10C1_HUMAN	Olfactory	L255I	2	6.52	11	0	0	1	rs17177674
Q9H339	O51B5_HUMAN	Olfactory	I102T	-1	3.32	11	2	0	0	rs11036912
Q8NGI2	O52N4_HUMAN	Olfactory	T106I	-1	3.32	11	2	0	0	rs7936512
P23945	FSHR_HUMAN	A-delta	T449I	-1	3.32	11	2	0	0		in OHSS; dbSNP:rs28928870
Q8NGC3	O10G2_HUMAN	Olfactory	R209G	-2	5.44	11	3	0	0	rs12894405
Q8NG98	OR7D4_HUMAN	Olfactory	S75C	-1	2.55	12	1	0	0	rs5020281
Q8NGE0	O10AD_HUMAN	Olfactory	F275V	-1	7.37	12	1	0	0	rs11830378
P33765	AA3R_HUMAN	A-alpha	M266K	-1	7.37	12	1	0	0	rs2800889
P08100	OPSD_HUMAN	A-alpha	L46R	-2	1.41	12	2	0	0		in RP4
Q99678	GPR20_HUMAN	A-other	R260C	-3	6.54	13	2	0	0	rs36092215
P16473	TSHR_HUMAN	A-delta	L467P	-3	2.57	14	1	0	0		in CHNG1
O00421	CCRL2_HUMAN	A-gamma	F167Y	3	4.61	-	4	0	0	rs3204849
Q16581	C3AR_HUMAN	A-delta	V136A	0	4.39	-	7	0	0	rs11567806
Q8NGB6	OR4M2_HUMAN	Olfactory	M239V	1	6.34	2	10	0	0	rs12593418
Q9HBW9	ELTD1_HUMAN	Adhesion	H599Q	0	5.68	6	7	0	0	rs1968956
A6NMS3	OR5K4_HUMAN	Olfactory	I206V	3	5.46	9	1	0	0	rs9822460
P04000	OPSR_HUMAN	A-alpha	Y309F	3	7.4	9	1	0	0	rs1065441
P23945	FSHR_HUMAN	A-delta	T449A	0	3.32	11	2	0	0		in OHSS; increase of receptor sensitivity to both hCG and TSH together with an increase in basal activity
P30968	GNRHR_HUMAN	A-beta	S217R	-1	5.44	11	3	0	0		in HH7; altered hormone binding
P47881	OR3A1_HUMAN	Olfactory	S78G	0	2.55	12	1	0	0	rs16952828
Q8NH60	O52J3_HUMAN	Olfactory	T77A	0	2.55	12	1	0	0	rs2500016
O75084	FZD7_HUMAN	F	A487V	0	6.53	12	1	0	0	rs35600847
Q8NGJ8	O51S1_HUMAN	Olfactory	L264F	0	6.53	12	1	0	0	rs12361955
Q8NH85	OR5R1_HUMAN	Olfactory	A274V	0	7.37	12	1	0	0	rs998544
Q5T6X5	GPC6A_HUMAN	C	I599T	-1	1.41	12	2	0	0	rs35937022
Q8NH85	OR5R1_HUMAN	Olfactory	C103Y	-2	3.31	12	3	0	0	rs7123108
P21731	TA2R_HUMAN	A-alpha	V80E	-2	2.56	13	2	0	0	rs5744
P23945	FSHR_HUMAN	A-delta	F591S	-2	6.54	13	2	0	0		in ovarian sex cord tumor; loss of function
Q8NH48	OR5B3_HUMAN	Olfactory	P30L	-3	1.4	13	3	0	0	rs17152661
A6NCV1	O6C74_HUMAN	Olfactory	Y75C	-2	2.57	14	1	0	0	rs4388990
Q8NGE7	OR9K2_HUMAN	Olfactory	E103A	-1	2.58	15	0	0	1	rs7305779
P58182	O12D2_HUMAN	Olfactory	V159I	3	4.62	-	5	0	0	rs2073151
P08100	OPSD_HUMAN	A-alpha	E150K	1	4.39	-	7	0	0		in RP4; autosomal recessive
Q8NGD4	OR4K1_HUMAN	Olfactory	R138Q	1	4.39	-	7	0	0	rs3916626
P59540	T2R46_HUMAN	Taste2	L228M	2	6.34	2	10	0	0	rs2708380
P59538	T2R31_HUMAN	Taste2	A227V	0	6.33	3	11	0	0	rs10845293
O14581	OR7AH_HUMAN	Olfactory	A237T	0	6.33	3	11	0	0	rs13345394
Q96R28	OR2M2_HUMAN	Olfactory	A237T	0	6.33	3	11	0	0	rs9435890
O00590	ACKR2_HUMAN	A-gamma	A248V	0	6.33	3	11	0	0	rs2228469
Q8NGN3	O10G4_HUMAN	Olfactory	R235G	-2	6.32	4	12	0	0	rs4936880
Q96LA9	MRGX4_HUMAN	A-delta	A182V	0	5.44	11	3	0	0	rs11024532
Q8NGY6	OR6N2_HUMAN	Olfactory	A204V	0	5.44	11	3	0	0	rs12027473
Q96R30	OR2V2_HUMAN	Olfactory	A34V	0	1.41	12	2	0	0	rs17617270
P30989	NTR1_HUMAN	A-beta	A72V	0	1.41	12	2	0	0	rs11698783
P35372	OPRM_HUMAN	A-gamma	S147C	-1	3.31	12	3	0	0		rare polymorphism; dbSNP:rs17174794
Q9UHX3	EMR2_HUMAN	Adhesion	T605I	-1	3.31	12	3	0	0	rs4410209
P08100	OPSD_HUMAN	A-alpha	G89D	-1	2.56	13	2	0	0		in RP4
Q8NGD1	OR4N2_HUMAN	Olfactory	I76T	-1	2.56	13	2	0	0	rs2801164
Q8NGS8	O13C5_HUMAN	Olfactory	M258T	-1	6.54	13	2	0	0	rs1851724
Q8NGJ2	O52H1_HUMAN	Olfactory	M283T	-1	7.36	13	2	0	0	rs7934354
O95918	OR2H2_HUMAN	Olfactory	L30S	-2	1.4	13	3	0	0
Q13639	5HT4R_HUMAN	A-alpha	S27L	-2	1.4	13	3	0	0		in a patient with diffuse leukoencephalopathy with spheroids; unknown pathological significance
P08100	OPSD_HUMAN	A-alpha	G90D	-1	2.57	14	1	0	0		in CSNBAD1
Q8NHA4	O2AE1_HUMAN	Olfactory	I77T	-1	2.57	14	1	0	0	rs2572023
Q8NGG5	OR8K1_HUMAN	Olfactory	A84T	0	2.58	15	0	0	1	rs17614327
Q8NGL9	OR4CG_HUMAN	Olfactory	T76A	0	2.58	15	0	0	1	rs557590
Q8NG81	OR2M7_HUMAN	Olfactory	V78A	0	2.58	15	0	0	1	rs7555310
Q8NG85	OR2L3_HUMAN	Olfactory	P78L	-3	2.59	16	1	0	0	rs6658227
Q8NG98	OR7D4_HUMAN	Olfactory	P79L	-3	2.59	16	1	0	0		impaired response to androstenone and androstadienone; dbSNP:rs61732668
O95800	GPR75_HUMAN	A-other	P99L	-3	2.59	16	1	0	0		in a patient with age-related macular degeneration; unknown pathological significance
Q9NZP0	OR6C3_HUMAN	Olfactory	A234S	1	6.33	3	11	0	0	rs11832940
O15303	GRM6_HUMAN	C	E781K	1	6.33	3	11	0	0		in CSNB1B; abolishes expression at the cell membrane
Q96R28	OR2M2_HUMAN	Olfactory	C235R	-3	6.31	5	13	0	0	rs4916104
Q8NH55	O52E5_HUMAN	Olfactory	P234L	-3	6.31	5	13	0	0	rs7106300
P24530	EDNRB_HUMAN	A-beta	R319W	-3	6.31	5	13	0	0		in HSCR2; sporadic; dbSNP:rs200363611
P08100	OPSD_HUMAN	A-alpha	V209M	1	5.44	11	3	0	0		effect not known
P33765	AA3R_HUMAN	A-alpha	I248L	2	6.53	12	1	0	0	rs35511654
O76100	OR7AA_HUMAN	Olfactory	A273T	0	7.36	13	2	0	0	rs10221530
P29371	NK3R_HUMAN	A-beta	G93D	-1	1.4	13	3	0	0		in HH11; unequivocal evidence of impaired receptor signaling; dbSNP:rs121918124
Q8NGJ1	OR4D6_HUMAN	Olfactory	F102S	-2	3.3	13	4	0	0	rs17153770
P32245	MC4R_HUMAN	A-alpha	S127L	-2	3.3	13	4	0	0		in obesity; signaling properties in response to alpha-MSH beta-MSH and gamma-1-MSH are impaired; dbSNP:rs13447331
Q8NGN3	O10G4_HUMAN	Olfactory	Y101C	-2	3.3	13	4	0	0	rs4474449
Q9NYW5	TA2R4_HUMAN	Taste2	F62L	0	2.57	14	1	0	0	rs2233999
Q8NH53	O52N1_HUMAN	Olfactory	T79N	0	2.57	14	1	0	0	rs12365487
Q9Y653	GPR56_HUMAN	Adhesion	L640R	-2	7.35	14	3	0	0		in BFPP; reduces cell surface localization
P30518	V2R_HUMAN	A-beta	L44P	-3	1.39	14	4	0	0		in XNDI
Q9HAR2	LPHN3_HUMAN	Adhesion	L915V	1	2.58	15	0	0	1
Q01726	MSHR_HUMAN	A-alpha	V92M	1	2.58	15	0	0	1		associated with a risk for developing melanoma; predominantly found in type I skin; shows a moderate and not significant decreased of cAMP production to NDP-MSH stimulation; dbSNP:rs2228479
Q01726	MSHR_HUMAN	A-alpha	L93R	-2	2.59	16	1	0	0		loss-of-function mutation abolishing agonist binding
P30518	V2R_HUMAN	A-beta	L94Q	-2	2.59	16	1	0	0		in XNDI
Q9GZP7	VN1R1_HUMAN	Vomeronasal	A269D	-2	6.31	5	13	0	0		in allele VN1R1*3; dbSNP:rs61744949
Q9ULV1	FZD4_HUMAN	F	R417Q	1	5.69	7	8	0	0		in EVR1; 48% loss of its wild- type activity; associated in a EVR4 patient with mutation CYS-444 in LPR5
P49238	CX3C1_HUMAN	A-gamma	V249I	3	6.53	12	1	0	0		common polymorphism in Caucasian population; associated with a markedly reduced risk of acute coronary artery disease; associated with higher risk of developing ARMD12; chemotaxis of monocytes of individuals with homozygous Ile-249 and Met-280 genotypes is impaired in the presence of bound CX3CR1 protein; dbSNP:rs3732379
P49685	GPR15_HUMAN	A-gamma	M112V	1	3.31	12	3	0	0	rs35320046
Q8NGY9	OR2L8_HUMAN	Olfactory	A202T	0	5.43	12	4	0	0	rs4925790
A4D2G3	O2A25_HUMAN	Olfactory	S75N	1	2.56	13	2	0	0	rs6951485
O76001	OR2J3_HUMAN	Olfactory	I261M	1	6.54	13	2	0	0		in allele 6M1-3*03 and allele 6M1-3*04; dbSNP:rs3130765
Q8NH94	OR1L1_HUMAN	Olfactory	L308V	1	6.54	13	2	0	0	rs237620
Q8NGZ4	OR2G3_HUMAN	Olfactory	V258M	1	6.54	13	2	0	0	rs12072304
Q01726	MSHR_HUMAN	A-alpha	N281S	1	7.36	13	2	0	0		functionally silent polymorphism not affecting receptor surface expression agonist binding and agonist- induced signaling; dbSNP:rs141177570
Q8NGS8	O13C5_HUMAN	Olfactory	F32L	0	1.4	13	3	0	0	rs6479260
P08100	OPSD_HUMAN	A-alpha	F45L	0	1.4	13	3	0	0		in RP4; dbSNP:rs104893770
O95918	OR2H2_HUMAN	Olfactory	L30F	0	1.4	13	3	0	0	rs3129034
Q8WZ84	OR8D1_HUMAN	Olfactory	F102V	-1	3.3	13	4	0	0	rs2510433
Q8NGG7	OR8A1_HUMAN	Olfactory	S218L	-2	5.42	13	5	0	0	rs12792184
P32245	MC4R_HUMAN	A-alpha	N97D	1	2.57	14	1	0	0		in obesity; completely unable to generate cAMP in response to ligand; shows evidence of impaired cell surface expression
P30518	V2R_HUMAN	A-beta	Q92R	1	2.57	14	1	0	0		in XNDI
O14804	TAAR5_HUMAN	A-alpha	T272M	-1	6.55	14	3	0	0	rs34746740
Q7Z3T1	OR2W3_HUMAN	Olfactory	M272K	-1	7.35	14	3	0	0	rs11204545
P30518	V2R_HUMAN	A-beta	L292P	-3	6.56	15	4	0	0		in XNDI
Q96LB0	MRGX3_HUMAN	A-delta	C82R	-3	2.6	17	2	0	0	rs12291017
P30518	V2R_HUMAN	A-beta	P95L	-3	2.6	17	2	0	0		in XNDI
Q8NGJ2	O52H1_HUMAN	Olfactory	C242R	-3	6.3	6	14	0	0	rs1995158
Q8NHC4	O10J5_HUMAN	Olfactory	R233W	-3	6.3	6	14	0	0	rs35393723
Q96LB2	MRGX1_HUMAN	A-delta	I36V	3	1.41	12	2	0	0	rs11024885
Q9HC97	GPR35_HUMAN	A-delta	V29I	3	1.41	12	2	0	0	rs139197368
P43657	LPAR6_HUMAN	A-delta	E189K	1	5.43	12	4	0	0		in ARWH1
P21728	DRD1_HUMAN	A-alpha	S199A	1	5.43	12	4	0	0	rs5331
Q5TZ20	OR2G6_HUMAN	Olfactory	M258L	2	6.54	13	2	0	0	rs9330305
Q8NGV5	O13D1_HUMAN	Olfactory	L64V	1	1.4	13	3	0	0	rs13294411
Q8NGI9	OR5A2_HUMAN	Olfactory	F103L	0	3.3	13	4	0	0	rs17153691
Q96R09	OR5B2_HUMAN	Olfactory	M200T	-1	5.42	13	5	0	0	rs4298923
Q9H210	OR2D2_HUMAN	Olfactory	M202T	-1	5.42	13	5	0	0	rs2741804
P08100	OPSD_HUMAN	A-alpha	M207R	-1	5.42	13	5	0	0		in RP4; dbSNP:rs28933995
Q9BXB1	LGR4_HUMAN	A-delta	T709M	-1	5.42	13	5	0	0	rs34717439
Q96RI9	TAAR9_HUMAN	A-alpha	A278T	0	6.55	14	3	0	0	rs9389004
Q9GZN0	GPR88_HUMAN	A-other	Q318H	0	7.35	14	3	0	0	rs3001995
Q9ULV1	FZD4_HUMAN	F	M223K	-1	1.39	14	4	0	0		in EVR1
P08100	OPSD_HUMAN	A-alpha	M44T	-1	1.39	14	4	0	0		in RP4
Q8NGC1	O11G2_HUMAN	Olfactory	V116I	3	2.58	15	0	0	1	rs4981088
Q7RTR8	T2R42_HUMAN	Taste2	G255W	-2	6.56	15	4	0	0	rs1669413
Q7RTR8	T2R42_HUMAN	Taste2	Y265C	-2	7.34	15	4	0	0	rs1451772
Q15614	OR8G2_HUMAN	Olfactory	L30P	-3	1.38	15	5	0	0	rs11219508
P30518	V2R_HUMAN	A-beta	L43P	-3	1.38	15	5	0	0		in XNDI
P35368	ADA1B_HUMAN	A-alpha	V51G	-3	1.38	15	5	0	0	rs8192448
Q9UBS5	GABR1_HUMAN	C	F645L	0	2.59	16	1	0	0	rs2076489
Q8NGC3	O10G2_HUMAN	Olfactory	R85L	-2	2.6	17	2	0	0	rs41314525
P25021	HRH2_HUMAN	A-alpha	K231R	2	6.32	4	12	0	0
Q8NH70	O4A16_HUMAN	Olfactory	H232R	0	6.31	5	13	0	0	rs12807769
A6NIJ9	O6C70_HUMAN	Olfactory	K233N	0	6.31	5	13	0	0	rs60683621
Q8NGW1	OR6B3_HUMAN	Olfactory	C234Y	-2	6.3	6	14	0	0	rs12465491
Q8NGL4	OR5DD_HUMAN	Olfactory	R236L	-2	6.3	6	14	0	0	rs7124871
Q8NH87	OR9G1_HUMAN	Olfactory	Y233C	-2	6.3	6	14	0	0	rs10896517
Q96RD2	O52B2_HUMAN	Olfactory	F105Y	3	3.31	12	3	0	0	rs16909422
Q01726	MSHR_HUMAN	A-alpha	L192M	2	5.43	12	4	0	0		associated with a risk for developing melanoma; shows a moderate and not significant decrease of cAMP production to NDP-MSH stimulation; shows a significant decrease of cAMP production when low concentrations of NDP-MSH is administered
Q8NGF3	O51D1_HUMAN	Olfactory	I89V	3	2.56	13	2	0	0	rs905871
P35346	SSR5_HUMAN	A-gamma	V267I	3	6.54	13	2	0	0	rs35125411
O95918	OR2H2_HUMAN	Olfactory	L30I	2	1.4	13	3	0	0	rs3129034
P35346	SSR5_HUMAN	A-gamma	L48M	2	1.4	13	3	0	0	rs4988483
Q01726	MSHR_HUMAN	A-alpha	V122M	1	3.3	13	4	0	0		associated with fair hair and light skin; partial loss-of-function
P43657	LPAR6_HUMAN	A-delta	I188F	0	5.42	13	5	0	0		in ARWH1
P30518	V2R_HUMAN	A-beta	I209F	0	5.42	13	5	0	0		in XNDI
Q8NGX3	O10T2_HUMAN	Olfactory	I78V	3	2.57	14	1	0	0	rs6662597
Q9H244	P2Y12_HUMAN	A-delta	R256Q	1	6.55	14	3	0	0		in BDPLT8
Q8NGF6	O10W1_HUMAN	Olfactory	R263Q	1	7.35	14	3	0	0	rs10792156
O15303	GRM6_HUMAN	C	T817S	1	7.35	14	3	0	0	rs17078857
P08100	OPSD_HUMAN	A-alpha	G114D	-1	3.29	14	5	0	0		in RP4
Q8NH43	OR4L1_HUMAN	Olfactory	M101K	-1	3.29	14	5	0	0	rs2775253
P24530	EDNRB_HUMAN	A-beta	W276C	-2	5.41	14	6	0	0		in HSCR2
Q9H208	O10A2_HUMAN	Olfactory	K258T	-1	7.34	15	4	0	0	rs7926083
Q8NH76	O56B4_HUMAN	Olfactory	P277S	-1	7.34	15	4	0	0	rs1462983
P32245	MC4R_HUMAN	A-alpha	I125K	-3	3.28	15	6	0	0		in obesity; completely unable to generate cAMP in response to ligand; shows evidence of impaired cell surface expression
Q9GZP7	VN1R1_HUMAN	Vomeronasal	I103M	1	2.59	16	1	0	0	rs3746223
Q8IXE1	OR4N5_HUMAN	Olfactory	C260R	-3	6.57	16	5	0	0	rs10134472
Q9Y585	OR1A2_HUMAN	Olfactory	R260C	-3	6.57	16	5	0	0	rs2469791
Q8NGV7	OR5H2_HUMAN	Olfactory	R266C	-3	6.57	16	5	0	0	rs17787561
A6NMU1	O52A4_HUMAN	Olfactory	C277R	-3	7.33	16	5	0	0	rs4426129
Q8NGR3	OR1K1_HUMAN	Olfactory	W271R	-3	7.33	16	5	0	0	rs7046603
Q9H339	O51B5_HUMAN	Olfactory	T78K	-1	2.6	17	2	0	0	rs57273781
Q8NGC2	OR4E2_HUMAN	Olfactory	Q234R	1	6.31	5	13	0	0	rs970382
Q8IXE1	OR4N5_HUMAN	Olfactory	S234T	1	6.31	5	13	0	0	rs10140908
P22888	LSHR_HUMAN	A-delta	D564G	-1	6.3	6	14	0	0		in FMPP
P23945	FSHR_HUMAN	A-delta	D567G	-1	6.3	6	14	0	0		in FSHR activation; 1.5-fold increase in basal cAMP production compared to the wild-type receptor indicating that this mutation leads to ligand-independent constitutive activation
P16473	TSHR_HUMAN	A-delta	D619G	-1	6.3	6	14	0	0		in hyperthyroidism and TTNs; associated with hyperfunctioning thyroid adenomas
P21452	NK2R_HUMAN	A-beta	M245K	-1	6.3	6	14	0	0	rs55953810
Q8NHC7	O14CZ_HUMAN	Olfactory	D231Y	-3	6.29	7	15	0	0	rs28545014
Q96R48	OR2A5_HUMAN	Olfactory	A202S	1	5.42	13	5	0	0	rs6464573
Q8NGP3	OR5M9_HUMAN	Olfactory	K270R	2	7.35	14	3	0	0	rs1945237
P41180	CASR_HUMAN	C	L616V	1	1.39	14	4	0	0		in HYPOC1; does not affect the total accumulation of inositol phosphates as a function of extracellular calcium concentrations in transfected cells
P16473	TSHR_HUMAN	A-delta	G498S	0	3.29	14	5	0	0		in CHNG1
O00270	GPR31_HUMAN	A-other	H91R	0	3.29	14	5	0	0	rs6902566
P41180	CASR_HUMAN	C	Q681H	0	3.29	14	5	0	0		in HYPOC1
Q9NYV8	T2R14_HUMAN	Taste2	T86A	0	3.29	14	5	0	0	rs16925868
Q8NGL6	O4A15_HUMAN	Olfactory	A287V	0	6.56	15	4	0	0	rs7927370
Q8NGV6	OR5H6_HUMAN	Olfactory	A46E	-1	1.38	15	5	0	0	rs4241472
P32247	BRS3_HUMAN	A-beta	T53P	-1	1.38	15	5	0	0	rs5232
P21917	DRD4_HUMAN	A-alpha	V194G	-3	5.4	15	7	0	0		in Afro-Caribbeans; dbSNP:rs1800443
Q96RI8	TAAR6_HUMAN	A-alpha	C291Y	-2	7.33	16	5	0	0	rs8192625
P51677	CCR3_HUMAN	A-gamma	P39L	-3	1.37	16	6	0	0	rs5742906
Q96LA9	MRGX4_HUMAN	A-delta	L83S	-2	2.61	18	3	0	0	rs2445179
Q6IF63	O52W1_HUMAN	Olfactory	H239R	0	6.3	6	14	0	0	rs10839531
Q8NGW6	OR6K6_HUMAN	Olfactory	H261R	0	6.3	6	14	0	0	rs16841042
Q9NYV7	T2R16_HUMAN	Taste2	R222H	0	6.3	6	14	0	0	rs860170
Q8NGK3	O52K2_HUMAN	Olfactory	R236H	0	6.3	6	14	0	0	rs331537
Q8NH40	OR6S1_HUMAN	Olfactory	R237H	0	6.3	6	14	0	0	rs17277522
Q8NGR5	OR1L4_HUMAN	Olfactory	G234R	-2	6.29	7	15	0	0	rs2215530
Q8NGZ5	OR2G2_HUMAN	Olfactory	R236G	-2	6.29	7	15	0	0	rs869111
P32745	SSR3_HUMAN	A-gamma	S251F	-2	6.29	7	15	0	0	rs6413537
Q01718	ACTHR_HUMAN	A-alpha	D107N	1	3.29	14	5	0	0		in GCCD1
Q96KK4	O10C1_HUMAN	Olfactory	M100V	1	3.29	14	5	0	0	rs17177632
Q8NGS4	O13F1_HUMAN	Olfactory	M101V	1	3.29	14	5	0	0	rs1403812
P30954	O10J1_HUMAN	Olfactory	M112I	1	3.29	14	5	0	0	rs12118628
Q8NH87	OR9G1_HUMAN	Olfactory	A259S	1	6.56	15	4	0	0	rs7121276
Q8NH16	OR2L2_HUMAN	Olfactory	V259L	1	6.56	15	4	0	0	rs6658141
Q01726	MSHR_HUMAN	A-alpha	I120T	-1	3.28	15	6	0	0		shows a moderate and not significant decrease of cAMP production to NDP-MSH stimulation; shows decreased responses to low concentrations of NDP- MSH stimulation; dbSNP:rs33932559
Q13258	PD2R_HUMAN	A-alpha	G198E	-2	5.4	15	7	0	0	rs41312444
P41180	CASR_HUMAN	C	L773R	-2	5.4	15	7	0	0		in HYPOC1; the mutation shifts the concentration-response curve to the left and increases maximal activity
Q8NGG2	OR5T2_HUMAN	Olfactory	H309D	-1	7.33	16	5	0	0	rs7121880
Q8NGS4	O13F1_HUMAN	Olfactory	I270T	-1	7.33	16	5	0	0	rs7847413
P30556	AGTR1_HUMAN	A-gamma	T282M	-1	7.33	16	5	0	0		in RTD
Q8NH87	OR9G1_HUMAN	Olfactory	C98G	-3	3.27	16	7	0	0	rs11228732
Q9HC97	GPR35_HUMAN	A-delta	V76M	1	2.6	17	2	0	0	rs13387859
Q8NGL9	OR4CG_HUMAN	Olfactory	L259P	-3	6.58	17	6	0	0	rs559449
Q8NGL0	OR5L2_HUMAN	Olfactory	M81R	-1	2.61	18	3	0	0	rs17148058
Q8NH64	O51A7_HUMAN	Olfactory	M81T	-1	2.61	18	3	0	0	rs7108225
P08100	OPSD_HUMAN	A-alpha	T94I	-1	2.61	18	3	0	0		in CSNBAD1
Q01726	MSHR_HUMAN	A-alpha	T95M	-1	2.61	18	3	0	0	rs34158934
Q8NH09	OR8S1_HUMAN	Olfactory	L82P	-3	2.62	19	4	0	0	rs4075258
Q5T601	GP110_HUMAN	Adhesion	I787V	3	6.31	5	13	0	0	rs1226475
P22888	LSHR_HUMAN	A-delta	D564N	1	6.3	6	14	0	0		in a breast cancer sample; somatic mutation
P23945	FSHR_HUMAN	A-delta	D567N	1	6.3	6	14	0	0		in OHSS; dbSNP:rs28928871
Q9GZK3	OR2B2_HUMAN	Olfactory	Q234R	1	6.3	6	14	0	0		in allele 6M1-10*02; dbSNP:rs34957169
Q5JRS4	O10J3_HUMAN	Olfactory	Q235R	1	6.3	6	14	0	0	rs11265165
P30968	GNRHR_HUMAN	A-beta	R262Q	1	6.3	6	14	0	0		in HH7; some patients also carry mutations in FGFR1; minimal effects upon receptor affinity but expression decreased; altered activation of phospholipase C; dbSNP:rs104893837
Q9P1Q5	OR1A1_HUMAN	Olfactory	V233M	1	6.3	6	14	0	0	rs17762735
Q8NFJ6	PKR2_HUMAN	A-other	R268C	-3	6.28	8	16	0	0		in HH3; uncertain pathological significance; phenotype consistent with Kallmann syndrome; some patients also carry pathogenic mutations in SEMA3A; dbSNP:rs78861628
P34982	OR1D2_HUMAN	Olfactory	F31Y	3	1.39	14	4	0	0	rs9916628
Q8NGV0	OR2Y1_HUMAN	Olfactory	V200L	1	5.41	14	6	0	0	rs10464105
Q8NGY3	OR6K3_HUMAN	Olfactory	V216M	1	5.41	14	6	0	0		found in a renal cell carcinoma sample; somatic mutation
Q8TDS5	OXER1_HUMAN	A-other	M316L	2	6.56	15	4	0	0	rs17029947
Q8NGG0	OR8J3_HUMAN	Olfactory	D271E	2	7.34	15	4	0	0	rs17150102
Q8N148	OR6V1_HUMAN	Olfactory	R269K	2	7.34	15	4	0	0	rs7791886
P32245	MC4R_HUMAN	A-alpha	V50M	1	1.38	15	5	0	0		in obesity
Q6W5P4	NPSR1_HUMAN	A-other	T212I	-1	5.4	15	7	0	0	rs35537374
P25116	PAR1_HUMAN	A-delta	A335V	0	6.57	16	5	0	0	rs17849599
P49019	HCAR3_HUMAN	A-delta	H253R	0	6.57	16	5	0	0
Q6IF63	O52W1_HUMAN	Olfactory	T266A	0	6.57	16	5	0	0	rs325609
O14843	FFAR3_HUMAN	A-other	A256V	0	7.33	16	5	0	0	rs424715
O15529	GPR42_HUMAN	A-other	V256A	0	7.33	16	5	0	0
Q96RI8	TAAR6_HUMAN	A-alpha	I37T	-1	1.37	16	6	0	0	rs17061399
P28222	5HT1B_HUMAN	A-alpha	F124C	-2	3.27	16	7	0	0	rs130060
P30518	V2R_HUMAN	A-beta	V206D	-3	5.39	16	8	0	0		in XNDI
P25101	EDNRA_HUMAN	A-beta	I136L	2	2.6	17	2	0	0		in a breast cancer sample; somatic mutation
Q8NGN2	O10S1_HUMAN	Olfactory	K93R	2	2.6	17	2	0	0	rs17686210
P59543	T2R20_HUMAN	Taste2	F252S	-2	6.58	17	6	0	0	rs10845280
Q8NGX1	O2T34_HUMAN	Olfactory	R267P	-2	6.58	17	6	0	0	rs1770107
P51681	CCR5_HUMAN	A-gamma	P34L	-3	1.36	17	7	0	0		in TZCCR5-179
Q8TDV0	GP151_HUMAN	A-other	P40L	-3	1.36	17	7	0	0	rs17104742
P23945	FSHR_HUMAN	A-delta	A419T	0	2.61	18	3	0	0		in ODG1
Q8NGJ2	O52H1_HUMAN	Olfactory	A89T	0	2.61	18	3	0	0	rs10769054
P32245	MC4R_HUMAN	A-alpha	I102S	-2	2.62	19	4	0	0		in obesity; shows the same affinity as the wild-type but significant impairment of cAMP-induced activity in response to melanotan II compared with the wild-type receptor
P47883	OR3A4_HUMAN	Olfactory	R237K	2	6.3	6	14	0	0	rs231677
Q8NH87	OR9G1_HUMAN	Olfactory	Y233H	2	6.3	6	14	0	0	rs10896516
P21462	FPR1_HUMAN	A-gamma	V101L	1	3.28	15	6	0	0	rs2070745
Q8NGM9	OR8D4_HUMAN	Olfactory	F200L	0	5.4	15	7	0	0	rs10790610
P30518	V2R_HUMAN	A-beta	T207N	0	5.4	15	7	0	0		in XNDI
Q8NGY5	OR6N1_HUMAN	Olfactory	Q261R	1	6.57	16	5	0	0	rs857825
Q9H209	O10A4_HUMAN	Olfactory	R262Q	1	6.57	16	5	0	0	rs10839635
P58173	OR2B6_HUMAN	Olfactory	Q270R	1	7.33	16	5	0	0	rs9380030
P25021	HRH2_HUMAN	A-alpha	V268M	1	7.33	16	5	0	0
Q9HC97	GPR35_HUMAN	A-delta	A25T	0	1.37	16	6	0	0	rs35146537
P30518	V2R_HUMAN	A-beta	A42V	0	1.37	16	6	0	0	rs5198
Q8NGX8	OR6Y1_HUMAN	Olfactory	T104I	-1	3.27	16	7	0	0	rs55665765
Q9UGF7	O12D3_HUMAN	Olfactory	T97I	-1	3.27	16	7	0	0	rs3749971
P47871	GLR_HUMAN	B	F303C	-2	5.39	16	8	0	0	rs5387
P30518	V2R_HUMAN	A-beta	A294P	-1	6.58	17	6	0	0		in XNDI
Q99835	SMO_HUMAN	F	D473H	-1	6.58	17	6	0	0	rs17710891
P30953	OR1E1_HUMAN	Olfactory	S262P	-1	6.58	17	6	0	0	rs379856
Q8NGQ1	OR9G4_HUMAN	Olfactory	F43S	-2	1.36	17	7	0	0	rs11228763
A6NM03	O2AG2_HUMAN	Olfactory	Y28C	-2	1.36	17	7	0	0	rs7102536
P30518	V2R_HUMAN	A-beta	R113W	-3	3.26	17	8	0	0		in XNDI; dbSNP:rs28935496
Q8NGV5	O13D1_HUMAN	Olfactory	M113V	1	2.61	18	3	0	0	rs56241491
Q9Y3N9	OR2W1_HUMAN	Olfactory	M81V	1	2.61	18	3	0	0		in allele 6M1-15*03; dbSNP:rs34892006
Q9GZM6	OR8D2_HUMAN	Olfactory	P263L	-3	6.59	18	7	0	0	rs2466620
Q8NGJ4	O52E2_HUMAN	Olfactory	R264C	-3	6.59	18	7	0	0	rs2500052
P32245	MC4R_HUMAN	A-alpha	I102T	-1	2.62	19	4	0	0		in obesity
Q6W5P4	NPSR1_HUMAN	A-other	N107I	-3	2.63	20	5	0	0	rs324981
Q8NH41	OR4KF_HUMAN	Olfactory	A255E	-1	6.28	8	16	0	0	rs10135246
Q8N146	OR8H3_HUMAN	Olfactory	I201V	3	5.41	14	6	0	0	rs17531522
Q8NGN6	O10G7_HUMAN	Olfactory	I28V	3	1.38	15	5	0	0	rs11219420
P41968	MC3R_HUMAN	A-alpha	V44I	3	1.38	15	5	0	0		have ligand binding and signaling properties similar to wild-type; dbSNP:rs3827103
P47883	OR3A4_HUMAN	Olfactory	E103Q	2	3.28	15	6	0	0	rs9903671
Q8NG95	OR7G3_HUMAN	Olfactory	M29V	1	1.37	16	6	0	0	rs10414255
P59535	T2R40_HUMAN	Taste2	V23L	1	1.37	16	6	0	0	rs17164164
Q9NQN1	OR2S1_HUMAN	Olfactory	V30M	1	1.37	16	6	0	0	rs2233559
Q8NGC0	O5AU1_HUMAN	Olfactory	V80M	1	1.37	16	6	0	0	rs17102042
Q8NH53	O52N1_HUMAN	Olfactory	A101T	0	3.27	16	7	0	0	rs10742787
Q8NGF4	O5AP2_HUMAN	Olfactory	A105T	0	3.27	16	7	0	0	rs11606499
Q8NGA5	O10H4_HUMAN	Olfactory	N100K	0	3.27	16	7	0	0	rs16980994
O76099	OR7C1_HUMAN	Olfactory	S99G	0	3.27	16	7	0	0	rs17230134
Q8NH94	OR1L1_HUMAN	Olfactory	T149A	0	3.27	16	7	0	0	rs16912055
A6NH00	OR2T8_HUMAN	Olfactory	M197R	-1	5.39	16	8	0	0	rs4474294
Q8NH03	OR2T3_HUMAN	Olfactory	M204T	-1	5.39	16	8	0	0	rs1770110
P47804	RGR_HUMAN	A-delta	A234T	0	6.58	17	6	0	0
P16473	TSHR_HUMAN	A-delta	A647V	0	6.58	17	6	0	0		in HTNA; found in non-adenomatous hyperfunctioning nodules
P59541	T2R30_HUMAN	Taste2	F252L	0	6.58	17	6	0	0	rs2599404
Q8NGI0	O52N2_HUMAN	Olfactory	H264R	0	6.58	17	6	0	0	rs8181512
Q8NGL1	OR5DI_HUMAN	Olfactory	H270R	0	7.32	17	6	0	0	rs55832853
P21730	C5AR1_HUMAN	A-gamma	K279N	0	7.32	17	6	0	0	rs11880097
P49685	GPR15_HUMAN	A-gamma	P37S	-1	1.36	17	7	0	0	rs2230344
Q13255	GRM1_HUMAN	C	S593P	-1	1.36	17	7	0	0	rs1047005
P21728	DRD1_HUMAN	A-alpha	K81R	2	2.61	18	3	0	0
Q01718	ACTHR_HUMAN	A-alpha	Y254C	-2	7.31	18	7	0	0		in GCCD1; complete loss of activity; dbSNP:rs28940892
P47887	OR1E2_HUMAN	Olfactory	C27R	-3	1.35	18	8	0	0	rs769431
Q96G91	P2Y11_HUMAN	A-delta	A87T	0	2.62	19	4	0	0	rs3745601
P58180	OR4D2_HUMAN	Olfactory	L29I	2	1.37	16	6	0	0	rs60994383
Q8NGV6	OR5H6_HUMAN	Olfactory	D285N	1	7.32	17	6	0	0	rs9871143
Q8NH49	OR4X1_HUMAN	Olfactory	L196Q	-2	5.38	17	9	0	0	rs12798361
Q8NGF1	O52R1_HUMAN	Olfactory	N201Y	-2	5.38	17	9	0	0	rs6578533
P30518	V2R_HUMAN	A-beta	Y205C	-2	5.38	17	9	0	0		in XNDI
P22888	LSHR_HUMAN	A-delta	A593P	-1	6.59	18	7	0	0		in LHR; Leydig cell hypoplasia type 1; abolishes signal transduction
P49683	PRLHR_HUMAN	A-beta	D302G	-1	6.59	18	7	0	0	rs8192523
Q8NGS6	O13C3_HUMAN	Olfactory	K293T	-1	6.59	18	7	0	0	rs10512330
Q13258	PD2R_HUMAN	A-alpha	E301A	-1	7.31	18	7	0	0	rs41312504
Q9NYW3	TA2R7_HUMAN	Taste2	T263M	-1	7.31	18	7	0	0	rs11838055
P16473	TSHR_HUMAN	A-delta	V656F	-1	7.31	18	7	0	0		in TTNs
P41180	CASR_HUMAN	C	F612S	-2	1.35	18	8	0	0		in HYPOC1
P08100	OPSD_HUMAN	A-alpha	L40R	-2	1.35	18	8	0	0		in RP4
Q01718	ACTHR_HUMAN	A-alpha	P27R	-2	1.35	18	8	0	0	rs28926178
Q01726	MSHR_HUMAN	A-alpha	S41F	-2	1.35	18	8	0	0		in CMM5; complete absence of functional coupling to the cAMP pathway; reduced cell surface expression as a consequence of retention in the endoplasmic reticulum
Q8NGI3	O56B1_HUMAN	Olfactory	C106R	-3	3.25	18	9	0	0	rs7397032
P30518	V2R_HUMAN	A-beta	C112R	-3	3.25	18	9	0	0		in XNDI
P50391	NPY4R_HUMAN	A-beta	A99S	1	2.62	19	4	0	0	rs2229967
A6NMU1	O52A4_HUMAN	Olfactory	D87G	-1	2.63	20	5	0	0	rs7947334
P47883	OR3A4_HUMAN	Olfactory	S86R	-1	2.63	20	5	0	0	rs9905086
Q969F8	KISSR_HUMAN	A-gamma	L102P	-3	2.64	21	6	0	0		in HH8; absence of inositol phosphate accumulation under kisspeptin challenge; normal affinity for kisspeptin
P30518	V2R_HUMAN	A-beta	W99R	-3	2.64	21	6	0	0		in XNDI
P35372	OPRM_HUMAN	A-gamma	D274N	1	6.28	8	16	0	0	rs17174829
Q8NH87	OR9G1_HUMAN	Olfactory	K231Q	1	6.28	8	16	0	0	rs12420076
Q8NH48	OR5B3_HUMAN	Olfactory	I198V	3	5.4	15	7	0	0	rs11229410
Q8NGG2	OR5T2_HUMAN	Olfactory	L238V	1	5.39	16	8	0	0	rs12221615
Q8NGE3	O10P1_HUMAN	Olfactory	V200M	1	5.39	16	8	0	0	rs7970885
Q8NGN2	O10S1_HUMAN	Olfactory	A112V	0	3.26	17	8	0	0	rs17759447
O95006	OR2F2_HUMAN	Olfactory	A98V	0	3.26	17	8	0	0	rs2240359
Q96RD3	O52E6_HUMAN	Olfactory	M199R	-1	5.38	17	9	0	0	rs10742809
Q9H344	O51I2_HUMAN	Olfactory	R263H	0	6.59	18	7	0	0	rs11037502
P08100	OPSD_HUMAN	A-alpha	C110F	-2	3.25	18	9	0	0		in RP4
P08100	OPSD_HUMAN	A-alpha	C110Y	-2	3.25	18	9	0	0		in RP4
P30518	V2R_HUMAN	A-beta	C112Y	-2	3.25	18	9	0	0		in XNDI
Q8NGY9	OR2L8_HUMAN	Olfactory	G196C	-3	5.37	18	10	0	0	rs4925788
Q8NH73	OR4S2_HUMAN	Olfactory	V195G	-3	5.37	18	10	0	0	rs7949664
Q8NGF7	OR5BH_HUMAN	Olfactory	L80I	2	2.62	19	4	0	0	rs4939208
Q8NG92	O13H1_HUMAN	Olfactory	Y266S	-2	7.3	19	8	0	0	rs655415
Q8NGN3	O10G4_HUMAN	Olfactory	L24P	-3	1.34	19	9	0	0	rs547068
P48546	GIPR_HUMAN	B	R136W	-3	1.34	19	9	0	0	rs13306402
Q8NGA0	OR7G1_HUMAN	Olfactory	V83A	0	2.63	20	5	0	0	rs6511874
Q6W5P4	NPSR1_HUMAN	A-other	R122Q	1	3.26	17	8	0	0	rs35436513
Q86Y34	GPR97_HUMAN	Adhesion	A430T	0	5.38	17	9	0	0	rs2290178
Q8NHA4	O2AE1_HUMAN	Olfactory	L267V	1	7.31	18	7	0	0	rs17161997
Q9NYV9	T2R13_HUMAN	Taste2	N259S	1	7.31	18	7	0	0	rs1015443
Q9NYW3	TA2R7_HUMAN	Taste2	T263S	1	7.31	18	7	0	0	rs3759251
Q96RD0	OR8B2_HUMAN	Olfactory	L27F	0	1.35	18	8	0	0	rs530740
Q9NYW4	TA2R5_HUMAN	Taste2	Y167C	-2	5.37	18	10	0	0	rs34529840
P04000	OPSR_HUMAN	A-alpha	I111V	3	2.62	19	4	0	0	rs1065421
Q9HC97	GPR35_HUMAN	A-delta	T253M	-1	7.3	19	8	0	0	rs12468485
Q6IF82	O4A47_HUMAN	Olfactory	G82D	-1	2.64	21	6	0	0	rs12805819
Q8NH87	OR9G1_HUMAN	Olfactory	T83I	-1	2.64	21	6	0	0	rs602224
Q9NZP5	O5AC2_HUMAN	Olfactory	M200I	1	5.38	17	9	0	0	rs4518168
P35410	MAS1L_HUMAN	A-delta	D288E	2	6.59	18	7	0	0	rs17184100
P41597	CCR2_HUMAN	A-gamma	L45V	1	1.35	18	8	0	0	rs4987052
Q8NGL9	OR4CG_HUMAN	Olfactory	V25L	1	1.35	18	8	0	0	rs12800642
Q96RA2	OR7D2_HUMAN	Olfactory	T197M	-1	5.37	18	10	0	0	rs13345452
Q9BY21	GPR87_HUMAN	A-delta	T205M	-1	5.37	18	10	0	0	rs35521104
Q01726	MSHR_HUMAN	A-alpha	I40T	-1	1.34	19	9	0	0		associated with fair hair and light skin; partial loss-of-function
Q8NGR8	OR1L8_HUMAN	Olfactory	T27P	-1	1.34	19	9	0	0	rs10985704
P08100	OPSD_HUMAN	A-alpha	G109R	-2	3.24	19	10	0	0		in RP4
Q8NGB6	OR4M2_HUMAN	Olfactory	G96E	-2	3.24	19	10	0	0	rs1835183
P30518	V2R_HUMAN	A-beta	R203C	-3	5.36	19	11	0	0		in XNDI
Q01718	ACTHR_HUMAN	A-alpha	D103N	1	3.25	18	9	0	0		in GCCD1
Q8NGT0	O13C9_HUMAN	Olfactory	F197L	0	5.37	18	10	0	0	rs10761054
Q8NGI4	OR4DB_HUMAN	Olfactory	F197L	0	5.37	18	10	0	0	rs7120079
P30518	V2R_HUMAN	A-beta	T204N	0	5.37	18	10	0	0		in XNDI
Q8NH64	O51A7_HUMAN	Olfactory	V196A	0	5.37	18	10	0	0	rs7108654
Q8NGJ1	OR4D6_HUMAN	Olfactory	D96G	-1	3.24	19	10	0	0	rs1453543
Q8NGX6	O10R2_HUMAN	Olfactory	E216G	-2	5.36	19	11	0	0	rs6679056
Q8NGN3	O10G4_HUMAN	Olfactory	V195E	-2	5.36	19	11	0	0	rs4084209
P32245	MC4R_HUMAN	A-alpha	V103I	3	2.63	20	5	0	0	rs2229616
Q9NYW5	TA2R4_HUMAN	Taste2	F7S	-2	1.33	20	10	0	0	rs2233998
Q8NG98	OR7D4_HUMAN	Olfactory	S84N	1	2.64	21	6	0	0		high sensitivity to androstenone and androstadienone; dbSNP:rs5020280
Q8NG84	O2AK2_HUMAN	Olfactory	S99N	1	2.64	21	6	0	0	rs6664332
Q8NGE1	OR6C4_HUMAN	Olfactory	M83T	-1	2.65	22	7	0	0	rs11835716
Q8TDS4	HCAR2_HUMAN	A-delta	Q187R	1	5.37	18	10	0	0	rs676770
Q8NGE5	O10A7_HUMAN	Olfactory	G96S	0	3.24	19	10	0	0	rs12578318
P25116	PAR1_HUMAN	A-delta	A268P	-1	5.36	19	11	0	0	rs1055103
Q8NGG2	OR5T2_HUMAN	Olfactory	T64I	-1	1.33	20	10	0	0	rs11227599
P30518	V2R_HUMAN	A-beta	R202C	-3	5.35	20	12	0	0		in XNDI
Q9H210	OR2D2_HUMAN	Olfactory	H84Y	2	2.64	21	6	0	0	rs57896484
Q96RJ0	TAAR1_HUMAN	A-alpha	R23C	-3	1.32	21	11	0	0	rs8192618
Q8NGF1	O52R1_HUMAN	Olfactory	F88L	0	2.65	22	7	0	0	rs17327254
Q9Y5Y4	PD2R2_HUMAN	A-gamma	V204A	0	5.36	19	11	0	0	rs2467642
Q8NH83	OR4A5_HUMAN	Olfactory	K23N	0	1.33	20	10	0	0	rs56302591
P51681	CCR5_HUMAN	A-gamma	R31H	0	1.33	20	10	0	0		in INCCR5-72A; dbSNP:rs56340326
Q14246	EMR1_HUMAN	Adhesion	M663T	-1	3.23	20	11	0	0	rs2228539
P34982	OR1D2_HUMAN	Olfactory	R25Q	1	1.33	20	10	0	0	rs769423
P07550	ADRB2_HUMAN	A-alpha	V34M	1	1.33	20	10	0	0
P21453	S1PR1_HUMAN	A-alpha	A115T	0	3.23	20	11	0	0	rs11542632
O95800	GPR75_HUMAN	A-other	A116T	0	3.23	20	11	0	0	rs34000641
Q8NH94	OR1L1_HUMAN	Olfactory	S145G	0	3.23	20	11	0	0	rs70157
Q9H342	O51J1_HUMAN	Olfactory	C100Y	-2	3.22	21	12	0	0	rs1909261
Q8NGS4	O13F1_HUMAN	Olfactory	F94S	-2	3.22	21	12	0	0	rs7018553
P21918	DRD5_HUMAN	A-alpha	G110E	-2	3.22	21	12	0	0	rs2227849
Q8WZ84	OR8D1_HUMAN	Olfactory	L194P	-3	5.34	21	13	0	0	rs4936919
Q8NHC8	OR2T6_HUMAN	Olfactory	C23G	-3	1.31	22	12	0	0	rs6587467
Q7Z3T1	OR2W3_HUMAN	Olfactory	E196D	2	5.36	19	11	0	0	rs12139390
P59543	T2R20_HUMAN	Taste2	K79E	1	3.23	20	11	0	0	rs7135018
P32239	GASR_HUMAN	A-beta	R215H	0	5.35	20	12	0	0	rs1805004
P35346	SSR5_HUMAN	A-gamma	P109S	-1	3.22	21	12	0	0	rs4988487
Q6IF82	O4A47_HUMAN	Olfactory	A192D	-2	5.34	21	13	0	0	rs7103932
Q9UGF6	OR5V1_HUMAN	Olfactory	L23W	-2	1.31	22	12	0	0	rs6930033
Q9GZN0	GPR88_HUMAN	A-other	V190I	3	5.36	19	11	0	0	rs2809819
Q8NGS8	O13C5_HUMAN	Olfactory	N195S	1	5.35	20	12	0	0	rs6479259
Q15612	OR1Q1_HUMAN	Olfactory	Q24R	1	1.32	21	11	0	0	rs972925
Q01726	MSHR_HUMAN	A-alpha	V38M	1	1.32	21	11	0	0		in CMM5; moderate decrease in coupling to the cAMP pathway; reduced cell surface expression as a consequence of retention in the endoplasmic reticulum
P30518	V2R_HUMAN	A-beta	G201D	-1	5.34	21	13	0	0		in XNDI
Q8NGY5	OR6N1_HUMAN	Olfactory	I194T	-1	5.34	21	13	0	0	rs857827
Q8NGJ5	O51L1_HUMAN	Olfactory	T196I	-1	5.34	21	13	0	0	rs10768448
Q8NGN1	OR6T1_HUMAN	Olfactory	I23T	-1	1.31	22	12	0	0	rs6590022
P32239	GASR_HUMAN	A-beta	V125I	3	3.23	20	11	0	0	rs1805002
Q8NGT0	O13C9_HUMAN	Olfactory	E24D	2	1.32	21	11	0	0	rs2900373
Q9NPG1	FZD3_HUMAN	F	L199M	2	1.32	21	11	0	0
Q9H340	O51B6_HUMAN	Olfactory	F192L	0	5.34	21	13	0	0	rs5006883
Q9NYV7	T2R16_HUMAN	Taste2	N172K	0	5.34	21	13	0	0		associated with susceptibility to alcoholism; dbSNP:rs846664
Q96RC9	OR8B4_HUMAN	Olfactory	E22G	-2	1.3	23	13	0	0	rs10750270
Q8NGG4	OR8H1_HUMAN	Olfactory	E22V	-2	1.3	23	13	0	0	rs17540861
Q5JQS5	OR2BB_HUMAN	Olfactory	V198M	1	5.34	21	13	0	0	rs6695302
P51681	CCR5_HUMAN	A-gamma	A29S	1	1.31	22	12	0	0	rs1800939
P25103	NK1R_HUMAN	A-beta	Y192H	2	5.34	21	13	0	0		display properties similar to those of the wild-type receptor
Q8NGN6	O10G7_HUMAN	Olfactory	G20A	0	1.3	23	13	0	0	rs3894199
Q96LA9	MRGX4_HUMAN	A-delta	N25K	0	1.3	23	13	0	0	rs2445180
Q8NGR2	OR1L6_HUMAN	Olfactory	Q59K	1	1.3	23	13	0	0	rs10760252
Q02643	GHRHR_HUMAN	B	E121D	2	1.27	26	16	0	0	rs4988498
