# Supplementary material for: Structure-Based Sequence Alignment of the Transmembrane Domains of All Human GPCRs: Phylogenetic, Structural and Functional Implications
Source: PLoS Comput Biol. 2016 Mar 30;12(3):e1004805. doi: 10.1371/journal.pcbi.1004805 (PMC4814114; doi:10.1371/journal.pcbi.1004805)
Supplement: S1 File — The first 29 sequences are the actual sequences from the PDB files of used crystal structures; the rest of the sequences are from Uniprot. N-terminal, loops and C-terminal are not aligned. For interactive work it is useful to also highlight the TM regions and BW residues using the Jalview annotation gross-alignment.gff file. (ZIP) [file pcbi.1004805.s016.zip]

Archive with 5 entries (4 files):
- gross-alignment.fasta
- __MACOSX/
- __MACOSX/._gross-alignment.fasta
- gross-alignment.gff
- __MACOSX/._gross-alignment.gff
