# Supplementary material for: Structure-Based Sequence Alignment of the Transmembrane Domains of All Human GPCRs: Phylogenetic, Structural and Functional Implications
Source: PLoS Comput Biol. 2016 Mar 30;12(3):e1004805. doi: 10.1371/journal.pcbi.1004805 (PMC4814114; doi:10.1371/journal.pcbi.1004805)
Supplement: S1 File — The first 29 sequences are the actual sequences from the PDB files of used crystal structures; the rest of the sequences are from Uniprot. N-terminal, loops and C-terminal are not aligned. For interactive work it is useful to also highlight the TM regions and BW residues using the Jalview annotation gross-alignment.gff file. (ZIP) [file pcbi.1004805.s016.zip › gross-alignment.gff]

##gff-version 3
pdb|1GZM.A|RHO	transmem	TM1	34	64	.	.	.	.
pdb|1GZM.A|RHO	transmem	BW1	55	55	.	.	.	.
pdb|1GZM.A|RHO	transmem	TM2	71	100	.	.	.	.
pdb|1GZM.A|RHO	transmem	BW2	83	83	.	.	.	.
pdb|1GZM.A|RHO	transmem	TM3	106	140	.	.	.	.
pdb|1GZM.A|RHO	transmem	BW3	135	135	.	.	.	.
pdb|1GZM.A|RHO	transmem	TM4	150	172	.	.	.	.
pdb|1GZM.A|RHO	transmem	BW4	161	161	.	.	.	.
pdb|1GZM.A|RHO	transmem	TM5	200	230	.	.	.	.
pdb|1GZM.A|RHO	transmem	BW5	215	215	.	.	.	.
pdb|1GZM.A|RHO	transmem	TM6	241	276	.	.	.	.
pdb|1GZM.A|RHO	transmem	BW6	267	267	.	.	.	.
pdb|1GZM.A|RHO	transmem	TM7	286	309	.	.	.	.
pdb|1GZM.A|RHO	transmem	BW7	303	303	.	.	.	.
pdb|3PQR.A|RHOact	transmem	TM1	34	64	.	.	.	.
pdb|3PQR.A|RHOact	transmem	BW1	55	55	.	.	.	.
pdb|3PQR.A|RHOact	transmem	TM2	71	100	.	.	.	.
pdb|3PQR.A|RHOact	transmem	BW2	83	83	.	.	.	.
pdb|3PQR.A|RHOact	transmem	TM3	106	140	.	.	.	.
pdb|3PQR.A|RHOact	transmem	BW3	135	135	.	.	.	.
pdb|3PQR.A|RHOact	transmem	TM4	150	172	.	.	.	.
pdb|3PQR.A|RHOact	transmem	BW4	161	161	.	.	.	.
pdb|3PQR.A|RHOact	transmem	TM5	200	235	.	.	.	.
pdb|3PQR.A|RHOact	transmem	BW5	215	215	.	.	.	.
pdb|3PQR.A|RHOact	transmem	TM6	241	277	.	.	.	.
pdb|3PQR.A|RHOact	transmem	BW6	267	267	.	.	.	.
pdb|3PQR.A|RHOact	transmem	TM7	286	308	.	.	.	.
pdb|3PQR.A|RHOact	transmem	BW7	303	303	.	.	.	.
pdb|2VT4.B|Beta1AR	transmem	TM1	40	68	.	.	.	.
pdb|2VT4.B|Beta1AR	transmem	BW1	59	59	.	.	.	.
pdb|2VT4.B|Beta1AR	transmem	TM2	75	104	.	.	.	.
pdb|2VT4.B|Beta1AR	transmem	BW2	87	87	.	.	.	.
pdb|2VT4.B|Beta1AR	transmem	TM3	111	144	.	.	.	.
pdb|2VT4.B|Beta1AR	transmem	BW3	139	139	.	.	.	.
pdb|2VT4.B|Beta1AR	transmem	TM4	155	179	.	.	.	.
pdb|2VT4.B|Beta1AR	transmem	BW4	166	166	.	.	.	.
pdb|2VT4.B|Beta1AR	transmem	TM5	205	236	.	.	.	.
pdb|2VT4.B|Beta1AR	transmem	BW5	219	219	.	.	.	.
pdb|2VT4.B|Beta1AR	transmem	TM6	285	315	.	.	.	.
pdb|2VT4.B|Beta1AR	transmem	BW6	305	305	.	.	.	.
pdb|2VT4.B|Beta1AR	transmem	TM7	322	344	.	.	.	.
pdb|2VT4.B|Beta1AR	transmem	BW7	340	340	.	.	.	.
pdb|2RH1.A|Beta2AR	transmem	TM1	31	60	.	.	.	.
pdb|2RH1.A|Beta2AR	transmem	BW1	51	51	.	.	.	.
pdb|2RH1.A|Beta2AR	transmem	TM2	67	96	.	.	.	.
pdb|2RH1.A|Beta2AR	transmem	BW2	79	79	.	.	.	.
pdb|2RH1.A|Beta2AR	transmem	TM3	103	136	.	.	.	.
pdb|2RH1.A|Beta2AR	transmem	BW3	131	131	.	.	.	.
pdb|2RH1.A|Beta2AR	transmem	TM4	147	171	.	.	.	.
pdb|2RH1.A|Beta2AR	transmem	BW4	158	158	.	.	.	.
pdb|2RH1.A|Beta2AR	transmem	TM5	197	229	.	.	.	.
pdb|2RH1.A|Beta2AR	transmem	BW5	211	211	.	.	.	.
pdb|2RH1.A|Beta2AR	transmem	TM6	267	298	.	.	.	.
pdb|2RH1.A|Beta2AR	transmem	BW6	288	288	.	.	.	.
pdb|2RH1.A|Beta2AR	transmem	TM7	305	327	.	.	.	.
pdb|2RH1.A|Beta2AR	transmem	BW7	323	323	.	.	.	.
pdb|3SN6.R|Beta2ARact	transmem	TM1	31	60	.	.	.	.
pdb|3SN6.R|Beta2ARact	transmem	BW1	51	51	.	.	.	.
pdb|3SN6.R|Beta2ARact	transmem	TM2	67	96	.	.	.	.
pdb|3SN6.R|Beta2ARact	transmem	BW2	79	79	.	.	.	.
pdb|3SN6.R|Beta2ARact	transmem	TM3	104	136	.	.	.	.
pdb|3SN6.R|Beta2ARact	transmem	BW3	131	131	.	.	.	.
pdb|3SN6.R|Beta2ARact	transmem	TM4	147	171	.	.	.	.
pdb|3SN6.R|Beta2ARact	transmem	BW4	158	158	.	.	.	.
pdb|3SN6.R|Beta2ARact	transmem	TM5	197	236	.	.	.	.
pdb|3SN6.R|Beta2ARact	transmem	BW5	211	211	.	.	.	.
pdb|3SN6.R|Beta2ARact	transmem	TM6	266	298	.	.	.	.
pdb|3SN6.R|Beta2ARact	transmem	BW6	288	288	.	.	.	.
pdb|3SN6.R|Beta2ARact	transmem	TM7	305	327	.	.	.	.
pdb|3SN6.R|Beta2ARact	transmem	BW7	323	323	.	.	.	.
pdb|3PBL.A|D3	transmem	TM1	32	56	.	.	.	.
pdb|3PBL.A|D3	transmem	BW1	47	47	.	.	.	.
pdb|3PBL.A|D3	transmem	TM2	63	91	.	.	.	.
pdb|3PBL.A|D3	transmem	BW2	75	75	.	.	.	.
pdb|3PBL.A|D3	transmem	TM3	100	133	.	.	.	.
pdb|3PBL.A|D3	transmem	BW3	128	128	.	.	.	.
pdb|3PBL.A|D3	transmem	TM4	147	170	.	.	.	.
pdb|3PBL.A|D3	transmem	BW4	158	158	.	.	.	.
pdb|3PBL.A|D3	transmem	TM5	186	216	.	.	.	.
pdb|3PBL.A|D3	transmem	BW5	200	200	.	.	.	.
pdb|3PBL.A|D3	transmem	TM6	322	353	.	.	.	.
pdb|3PBL.A|D3	transmem	BW6	344	344	.	.	.	.
pdb|3PBL.A|D3	transmem	TM7	362	386	.	.	.	.
pdb|3PBL.A|D3	transmem	BW7	380	380	.	.	.	.
pdb|3RZE.A|H1	transmem	TM1	29	54	.	.	.	.
pdb|3RZE.A|H1	transmem	BW1	45	45	.	.	.	.
pdb|3RZE.A|H1	transmem	TM2	62	89	.	.	.	.
pdb|3RZE.A|H1	transmem	BW2	73	73	.	.	.	.
pdb|3RZE.A|H1	transmem	TM3	96	130	.	.	.	.
pdb|3RZE.A|H1	transmem	BW3	125	125	.	.	.	.
pdb|3RZE.A|H1	transmem	TM4	141	163	.	.	.	.
pdb|3RZE.A|H1	transmem	BW4	152	152	.	.	.	.
pdb|3RZE.A|H1	transmem	TM5	188	216	.	.	.	.
pdb|3RZE.A|H1	transmem	BW5	202	202	.	.	.	.
pdb|3RZE.A|H1	transmem	TM6	408	441	.	.	.	.
pdb|3RZE.A|H1	transmem	BW6	430	430	.	.	.	.
pdb|3RZE.A|H1	transmem	TM7	448	471	.	.	.	.
pdb|3RZE.A|H1	transmem	BW7	465	465	.	.	.	.
pdb|3UON.A|M2	transmem	TM1	23	50	.	.	.	.
pdb|3UON.A|M2	transmem	BW1	41	41	.	.	.	.
pdb|3UON.A|M2	transmem	TM2	57	85	.	.	.	.
pdb|3UON.A|M2	transmem	BW2	69	69	.	.	.	.
pdb|3UON.A|M2	transmem	TM3	93	126	.	.	.	.
pdb|3UON.A|M2	transmem	BW3	121	121	.	.	.	.
pdb|3UON.A|M2	transmem	TM4	137	166	.	.	.	.
pdb|3UON.A|M2	transmem	BW4	148	148	.	.	.	.
pdb|3UON.A|M2	transmem	TM5	184	213	.	.	.	.
pdb|3UON.A|M2	transmem	BW5	198	198	.	.	.	.
pdb|3UON.A|M2	transmem	TM6	384	412	.	.	.	.
pdb|3UON.A|M2	transmem	BW6	402	402	.	.	.	.
pdb|3UON.A|M2	transmem	TM7	419	443	.	.	.	.
pdb|3UON.A|M2	transmem	BW7	437	437	.	.	.	.
pdb|4MQS.A|M2act	transmem	TM1	21	50	.	.	.	.
pdb|4MQS.A|M2act	transmem	BW1	41	41	.	.	.	.
pdb|4MQS.A|M2act	transmem	TM2	57	86	.	.	.	.
pdb|4MQS.A|M2act	transmem	BW2	69	69	.	.	.	.
pdb|4MQS.A|M2act	transmem	TM3	93	126	.	.	.	.
pdb|4MQS.A|M2act	transmem	BW3	121	121	.	.	.	.
pdb|4MQS.A|M2act	transmem	TM4	137	166	.	.	.	.
pdb|4MQS.A|M2act	transmem	BW4	148	148	.	.	.	.
pdb|4MQS.A|M2act	transmem	TM5	184	213	.	.	.	.
pdb|4MQS.A|M2act	transmem	BW5	198	198	.	.	.	.
pdb|4MQS.A|M2act	transmem	TM6	381	412	.	.	.	.
pdb|4MQS.A|M2act	transmem	BW6	402	402	.	.	.	.
pdb|4MQS.A|M2act	transmem	TM7	419	442	.	.	.	.
pdb|4MQS.A|M2act	transmem	BW7	437	437	.	.	.	.
pdb|4DAJ.A|M3	transmem	TM1	65	94	.	.	.	.
pdb|4DAJ.A|M3	transmem	BW1	85	85	.	.	.	.
pdb|4DAJ.A|M3	transmem	TM2	101	130	.	.	.	.
pdb|4DAJ.A|M3	transmem	BW2	113	113	.	.	.	.
pdb|4DAJ.A|M3	transmem	TM3	137	170	.	.	.	.
pdb|4DAJ.A|M3	transmem	BW3	165	165	.	.	.	.
pdb|4DAJ.A|M3	transmem	TM4	181	210	.	.	.	.
pdb|4DAJ.A|M3	transmem	BW4	192	192	.	.	.	.
pdb|4DAJ.A|M3	transmem	TM5	228	256	.	.	.	.
pdb|4DAJ.A|M3	transmem	BW5	242	242	.	.	.	.
pdb|4DAJ.A|M3	transmem	TM6	492	515	.	.	.	.
pdb|4DAJ.A|M3	transmem	BW6	505	505	.	.	.	.
pdb|4DAJ.A|M3	transmem	TM7	522	546	.	.	.	.
pdb|4DAJ.A|M3	transmem	BW7	540	540	.	.	.	.
pdb|4IAR.A|5HT1B	transmem	TM1	46	76	.	.	.	.
pdb|4IAR.A|5HT1B	transmem	BW1	67	67	.	.	.	.
pdb|4IAR.A|5HT1B	transmem	TM2	83	112	.	.	.	.
pdb|4IAR.A|5HT1B	transmem	BW2	95	95	.	.	.	.
pdb|4IAR.A|5HT1B	transmem	TM3	119	152	.	.	.	.
pdb|4IAR.A|5HT1B	transmem	BW3	147	147	.	.	.	.
pdb|4IAR.A|5HT1B	transmem	TM4	163	185	.	.	.	.
pdb|4IAR.A|5HT1B	transmem	BW4	174	174	.	.	.	.
pdb|4IAR.A|5HT1B	transmem	TM5	206	238	.	.	.	.
pdb|4IAR.A|5HT1B	transmem	BW5	220	220	.	.	.	.
pdb|4IAR.A|5HT1B	transmem	TM6	311	338	.	.	.	.
pdb|4IAR.A|5HT1B	transmem	BW6	329	329	.	.	.	.
pdb|4IAR.A|5HT1B	transmem	TM7	348	372	.	.	.	.
pdb|4IAR.A|5HT1B	transmem	BW7	366	366	.	.	.	.
pdb|4NC3.A|5HT2B	transmem	TM1	54	81	.	.	.	.
pdb|4NC3.A|5HT2B	transmem	BW1	72	72	.	.	.	.
pdb|4NC3.A|5HT2B	transmem	TM2	89	116	.	.	.	.
pdb|4NC3.A|5HT2B	transmem	BW2	100	100	.	.	.	.
pdb|4NC3.A|5HT2B	transmem	TM3	126	158	.	.	.	.
pdb|4NC3.A|5HT2B	transmem	BW3	153	153	.	.	.	.
pdb|4NC3.A|5HT2B	transmem	TM4	165	193	.	.	.	.
pdb|4NC3.A|5HT2B	transmem	BW4	180	180	.	.	.	.
pdb|4NC3.A|5HT2B	transmem	TM5	211	247	.	.	.	.
pdb|4NC3.A|5HT2B	transmem	BW5	229	229	.	.	.	.
pdb|4NC3.A|5HT2B	transmem	TM6	315	349	.	.	.	.
pdb|4NC3.A|5HT2B	transmem	BW6	339	339	.	.	.	.
pdb|4NC3.A|5HT2B	transmem	TM7	355	382	.	.	.	.
pdb|4NC3.A|5HT2B	transmem	BW7	377	377	.	.	.	.
pdb|3EML.A|A2A	transmem	TM1	7	33	.	.	.	.
pdb|3EML.A|A2A	transmem	BW1	24	24	.	.	.	.
pdb|3EML.A|A2A	transmem	TM2	41	67	.	.	.	.
pdb|3EML.A|A2A	transmem	BW2	52	52	.	.	.	.
pdb|3EML.A|A2A	transmem	TM3	74	106	.	.	.	.
pdb|3EML.A|A2A	transmem	BW3	102	102	.	.	.	.
pdb|3EML.A|A2A	transmem	TM4	118	141	.	.	.	.
pdb|3EML.A|A2A	transmem	BW4	129	129	.	.	.	.
pdb|3EML.A|A2A	transmem	TM5	174	204	.	.	.	.
pdb|3EML.A|A2A	transmem	BW5	189	189	.	.	.	.
pdb|3EML.A|A2A	transmem	TM6	223	258	.	.	.	.
pdb|3EML.A|A2A	transmem	BW6	248	248	.	.	.	.
pdb|3EML.A|A2A	transmem	TM7	267	291	.	.	.	.
pdb|3EML.A|A2A	transmem	BW7	285	285	.	.	.	.
pdb|3QAK.A|A2Aact	transmem	TM1	5	33	.	.	.	.
pdb|3QAK.A|A2Aact	transmem	BW1	24	24	.	.	.	.
pdb|3QAK.A|A2Aact	transmem	TM2	40	67	.	.	.	.
pdb|3QAK.A|A2Aact	transmem	BW2	52	52	.	.	.	.
pdb|3QAK.A|A2Aact	transmem	TM3	74	107	.	.	.	.
pdb|3QAK.A|A2Aact	transmem	BW3	102	102	.	.	.	.
pdb|3QAK.A|A2Aact	transmem	TM4	118	141	.	.	.	.
pdb|3QAK.A|A2Aact	transmem	BW4	129	129	.	.	.	.
pdb|3QAK.A|A2Aact	transmem	TM5	174	204	.	.	.	.
pdb|3QAK.A|A2Aact	transmem	BW5	189	189	.	.	.	.
pdb|3QAK.A|A2Aact	transmem	TM6	223	258	.	.	.	.
pdb|3QAK.A|A2Aact	transmem	BW6	248	248	.	.	.	.
pdb|3QAK.A|A2Aact	transmem	TM7	267	290	.	.	.	.
pdb|3QAK.A|A2Aact	transmem	BW7	285	285	.	.	.	.
pdb|3V2Y.A|S1P1	transmem	TM1	42	72	.	.	.	.
pdb|3V2Y.A|S1P1	transmem	BW1	63	63	.	.	.	.
pdb|3V2Y.A|S1P1	transmem	TM2	79	104	.	.	.	.
pdb|3V2Y.A|S1P1	transmem	BW2	91	91	.	.	.	.
pdb|3V2Y.A|S1P1	transmem	TM3	114	146	.	.	.	.
pdb|3V2Y.A|S1P1	transmem	BW3	142	142	.	.	.	.
pdb|3V2Y.A|S1P1	transmem	TM4	158	179	.	.	.	.
pdb|3V2Y.A|S1P1	transmem	BW4	168	168	.	.	.	.
pdb|3V2Y.A|S1P1	transmem	TM5	200	230	.	.	.	.
pdb|3V2Y.A|S1P1	transmem	BW5	213	213	.	.	.	.
pdb|3V2Y.A|S1P1	transmem	TM6	249	280	.	.	.	.
pdb|3V2Y.A|S1P1	transmem	BW6	271	271	.	.	.	.
pdb|3V2Y.A|S1P1	transmem	TM7	293	314	.	.	.	.
pdb|3V2Y.A|S1P1	transmem	BW7	308	308	.	.	.	.
pdb|4GRV.A|NTS1act	transmem	TM1	61	89	.	.	.	.
pdb|4GRV.A|NTS1act	transmem	BW1	82	82	.	.	.	.
pdb|4GRV.A|NTS1act	transmem	TM2	99	129	.	.	.	.
pdb|4GRV.A|NTS1act	transmem	BW2	113	113	.	.	.	.
pdb|4GRV.A|NTS1act	transmem	TM3	139	172	.	.	.	.
pdb|4GRV.A|NTS1act	transmem	BW3	167	167	.	.	.	.
pdb|4GRV.A|NTS1act	transmem	TM4	186	207	.	.	.	.
pdb|4GRV.A|NTS1act	transmem	BW4	194	194	.	.	.	.
pdb|4GRV.A|NTS1act	transmem	TM5	231	265	.	.	.	.
pdb|4GRV.A|NTS1act	transmem	BW5	249	249	.	.	.	.
pdb|4GRV.A|NTS1act	transmem	TM6	302	332	.	.	.	.
pdb|4GRV.A|NTS1act	transmem	BW6	323	323	.	.	.	.
pdb|4GRV.A|NTS1act	transmem	TM7	341	373	.	.	.	.
pdb|4GRV.A|NTS1act	transmem	BW7	366	366	.	.	.	.
pdb|3ODU.A|CXCR4	transmem	TM1	37	65	.	.	.	.
pdb|3ODU.A|CXCR4	transmem	BW1	56	56	.	.	.	.
pdb|3ODU.A|CXCR4	transmem	TM2	72	99	.	.	.	.
pdb|3ODU.A|CXCR4	transmem	BW2	84	84	.	.	.	.
pdb|3ODU.A|CXCR4	transmem	TM3	106	139	.	.	.	.
pdb|3ODU.A|CXCR4	transmem	BW3	134	134	.	.	.	.
pdb|3ODU.A|CXCR4	transmem	TM4	145	174	.	.	.	.
pdb|3ODU.A|CXCR4	transmem	BW4	161	161	.	.	.	.
pdb|3ODU.A|CXCR4	transmem	TM5	193	225	.	.	.	.
pdb|3ODU.A|CXCR4	transmem	BW5	211	211	.	.	.	.
pdb|3ODU.A|CXCR4	transmem	TM6	231	266	.	.	.	.
pdb|3ODU.A|CXCR4	transmem	BW6	254	254	.	.	.	.
pdb|3ODU.A|CXCR4	transmem	TM7	274	302	.	.	.	.
pdb|3ODU.A|CXCR4	transmem	BW7	299	299	.	.	.	.
pdb|4MBS.A|CCR5	transmem	TM1	26	57	.	.	.	.
pdb|4MBS.A|CCR5	transmem	BW1	48	48	.	.	.	.
pdb|4MBS.A|CCR5	transmem	TM2	64	91	.	.	.	.
pdb|4MBS.A|CCR5	transmem	BW2	76	76	.	.	.	.
pdb|4MBS.A|CCR5	transmem	TM3	98	131	.	.	.	.
pdb|4MBS.A|CCR5	transmem	BW3	126	126	.	.	.	.
pdb|4MBS.A|CCR5	transmem	TM4	142	165	.	.	.	.
pdb|4MBS.A|CCR5	transmem	BW4	153	153	.	.	.	.
pdb|4MBS.A|CCR5	transmem	TM5	187	222	.	.	.	.
pdb|4MBS.A|CCR5	transmem	BW5	206	206	.	.	.	.
pdb|4MBS.A|CCR5	transmem	TM6	230	259	.	.	.	.
pdb|4MBS.A|CCR5	transmem	BW6	250	250	.	.	.	.
pdb|4MBS.A|CCR5	transmem	TM7	269	300	.	.	.	.
pdb|4MBS.A|CCR5	transmem	BW7	294	294	.	.	.	.
pdb|4DJH.A|KappaOR	transmem	TM1	56	86	.	.	.	.
pdb|4DJH.A|KappaOR	transmem	BW1	77	77	.	.	.	.
pdb|4DJH.A|KappaOR	transmem	TM2	93	121	.	.	.	.
pdb|4DJH.A|KappaOR	transmem	BW2	105	105	.	.	.	.
pdb|4DJH.A|KappaOR	transmem	TM3	127	159	.	.	.	.
pdb|4DJH.A|KappaOR	transmem	BW3	156	156	.	.	.	.
pdb|4DJH.A|KappaOR	transmem	TM4	170	196	.	.	.	.
pdb|4DJH.A|KappaOR	transmem	BW4	183	183	.	.	.	.
pdb|4DJH.A|KappaOR	transmem	TM5	219	259	.	.	.	.
pdb|4DJH.A|KappaOR	transmem	BW5	238	238	.	.	.	.
pdb|4DJH.A|KappaOR	transmem	TM6	267	299	.	.	.	.
pdb|4DJH.A|KappaOR	transmem	BW6	289	289	.	.	.	.
pdb|4DJH.A|KappaOR	transmem	TM7	309	333	.	.	.	.
pdb|4DJH.A|KappaOR	transmem	BW7	327	327	.	.	.	.
pdb|4DKL.A|MuOR	transmem	TM1	66	95	.	.	.	.
pdb|4DKL.A|MuOR	transmem	BW1	86	86	.	.	.	.
pdb|4DKL.A|MuOR	transmem	TM2	102	130	.	.	.	.
pdb|4DKL.A|MuOR	transmem	BW2	114	114	.	.	.	.
pdb|4DKL.A|MuOR	transmem	TM3	138	170	.	.	.	.
pdb|4DKL.A|MuOR	transmem	BW3	165	165	.	.	.	.
pdb|4DKL.A|MuOR	transmem	TM4	181	205	.	.	.	.
pdb|4DKL.A|MuOR	transmem	BW4	192	192	.	.	.	.
pdb|4DKL.A|MuOR	transmem	TM5	225	258	.	.	.	.
pdb|4DKL.A|MuOR	transmem	BW5	244	244	.	.	.	.
pdb|4DKL.A|MuOR	transmem	TM6	273	305	.	.	.	.
pdb|4DKL.A|MuOR	transmem	BW6	295	295	.	.	.	.
pdb|4DKL.A|MuOR	transmem	TM7	312	339	.	.	.	.
pdb|4DKL.A|MuOR	transmem	BW7	333	333	.	.	.	.
pdb|4EA3.A|NOP	transmem	TM1	48	77	.	.	.	.
pdb|4EA3.A|NOP	transmem	BW1	69	69	.	.	.	.
pdb|4EA3.A|NOP	transmem	TM2	85	113	.	.	.	.
pdb|4EA3.A|NOP	transmem	BW2	97	97	.	.	.	.
pdb|4EA3.A|NOP	transmem	TM3	119	153	.	.	.	.
pdb|4EA3.A|NOP	transmem	BW3	148	148	.	.	.	.
pdb|4EA3.A|NOP	transmem	TM4	164	188	.	.	.	.
pdb|4EA3.A|NOP	transmem	BW4	175	175	.	.	.	.
pdb|4EA3.A|NOP	transmem	TM5	208	242	.	.	.	.
pdb|4EA3.A|NOP	transmem	BW5	227	227	.	.	.	.
pdb|4EA3.A|NOP	transmem	TM6	252	287	.	.	.	.
pdb|4EA3.A|NOP	transmem	BW6	278	278	.	.	.	.
pdb|4EA3.A|NOP	transmem	TM7	295	322	.	.	.	.
pdb|4EA3.A|NOP	transmem	BW7	316	316	.	.	.	.
pdb|4EJ4.A|DeltaOR	transmem	TM1	42	76	.	.	.	.
pdb|4EJ4.A|DeltaOR	transmem	BW1	67	67	.	.	.	.
pdb|4EJ4.A|DeltaOR	transmem	TM2	83	111	.	.	.	.
pdb|4EJ4.A|DeltaOR	transmem	BW2	95	95	.	.	.	.
pdb|4EJ4.A|DeltaOR	transmem	TM3	118	151	.	.	.	.
pdb|4EJ4.A|DeltaOR	transmem	BW3	146	146	.	.	.	.
pdb|4EJ4.A|DeltaOR	transmem	TM4	162	186	.	.	.	.
pdb|4EJ4.A|DeltaOR	transmem	BW4	173	173	.	.	.	.
pdb|4EJ4.A|DeltaOR	transmem	TM5	206	238	.	.	.	.
pdb|4EJ4.A|DeltaOR	transmem	BW5	225	225	.	.	.	.
pdb|4EJ4.A|DeltaOR	transmem	TM6	258	286	.	.	.	.
pdb|4EJ4.A|DeltaOR	transmem	BW6	276	276	.	.	.	.
pdb|4EJ4.A|DeltaOR	transmem	TM7	294	321	.	.	.	.
pdb|4EJ4.A|DeltaOR	transmem	BW7	315	315	.	.	.	.
pdb|3VW7.A|PAR1	transmem	TM1	100	131	.	.	.	.
pdb|3VW7.A|PAR1	transmem	BW1	120	120	.	.	.	.
pdb|3VW7.A|PAR1	transmem	TM2	136	163	.	.	.	.
pdb|3VW7.A|PAR1	transmem	BW2	148	148	.	.	.	.
pdb|3VW7.A|PAR1	transmem	TM3	172	205	.	.	.	.
pdb|3VW7.A|PAR1	transmem	BW3	200	200	.	.	.	.
pdb|3VW7.A|PAR1	transmem	TM4	216	239	.	.	.	.
pdb|3VW7.A|PAR1	transmem	BW4	227	227	.	.	.	.
pdb|3VW7.A|PAR1	transmem	TM5	265	297	.	.	.	.
pdb|3VW7.A|PAR1	transmem	BW5	282	282	.	.	.	.
pdb|3VW7.A|PAR1	transmem	TM6	305	338	.	.	.	.
pdb|3VW7.A|PAR1	transmem	BW6	328	328	.	.	.	.
pdb|3VW7.A|PAR1	transmem	TM7	347	374	.	.	.	.
pdb|3VW7.A|PAR1	transmem	BW7	368	368	.	.	.	.
pdb|4NTJ.A|P2Y12	transmem	TM1	21	51	.	.	.	.
pdb|4NTJ.A|P2Y12	transmem	BW1	43	43	.	.	.	.
pdb|4NTJ.A|P2Y12	transmem	TM2	58	85	.	.	.	.
pdb|4NTJ.A|P2Y12	transmem	BW2	70	70	.	.	.	.
pdb|4NTJ.A|P2Y12	transmem	TM3	93	127	.	.	.	.
pdb|4NTJ.A|P2Y12	transmem	BW3	122	122	.	.	.	.
pdb|4NTJ.A|P2Y12	transmem	TM4	138	161	.	.	.	.
pdb|4NTJ.A|P2Y12	transmem	BW4	149	149	.	.	.	.
pdb|4NTJ.A|P2Y12	transmem	TM5	181	222	.	.	.	.
pdb|4NTJ.A|P2Y12	transmem	BW5	201	201	.	.	.	.
pdb|4NTJ.A|P2Y12	transmem	TM6	235	260	.	.	.	.
pdb|4NTJ.A|P2Y12	transmem	BW6	251	251	.	.	.	.
pdb|4NTJ.A|P2Y12	transmem	TM7	270	301	.	.	.	.
pdb|4NTJ.A|P2Y12	transmem	BW7	295	295	.	.	.	.
pdb|4K5Y.B|CRF1	transmem	TM1	116	143	.	.	.	.
pdb|4K5Y.B|CRF1	transmem	BW1	134	134	.	.	.	.
pdb|4K5Y.B|CRF1	transmem	TM2	150	175	.	.	.	.
pdb|4K5Y.B|CRF1	transmem	BW2	162	162	.	.	.	.
pdb|4K5Y.B|CRF1	transmem	TM3	186	218	.	.	.	.
pdb|4K5Y.B|CRF1	transmem	BW3	213	213	.	.	.	.
pdb|4K5Y.B|CRF1	transmem	TM4	225	252	.	.	.	.
pdb|4K5Y.B|CRF1	transmem	BW4	236	236	.	.	.	.
pdb|4K5Y.B|CRF1	transmem	TM5	269	296	.	.	.	.
pdb|4K5Y.B|CRF1	transmem	BW5	279	279	.	.	.	.
pdb|4K5Y.B|CRF1	transmem	TM6	304	330	.	.	.	.
pdb|4K5Y.B|CRF1	transmem	BW6	329	329	.	.	.	.
pdb|4K5Y.B|CRF1	transmem	TM7	343	367	.	.	.	.
pdb|4K5Y.B|CRF1	transmem	BW7	360	360	.	.	.	.
pdb|4L6R.A|GLR	transmem	TM1	127	163	.	.	.	.
pdb|4L6R.A|GLR	transmem	BW1	156	156	.	.	.	.
pdb|4L6R.A|GLR	transmem	TM2	172	199	.	.	.	.
pdb|4L6R.A|GLR	transmem	BW2	184	184	.	.	.	.
pdb|4L6R.A|GLR	transmem	TM3	217	255	.	.	.	.
pdb|4L6R.A|GLR	transmem	BW3	249	249	.	.	.	.
pdb|4L6R.A|GLR	transmem	TM4	261	289	.	.	.	.
pdb|4L6R.A|GLR	transmem	BW4	272	272	.	.	.	.
pdb|4L6R.A|GLR	transmem	TM5	301	334	.	.	.	.
pdb|4L6R.A|GLR	transmem	BW5	314	314	.	.	.	.
pdb|4L6R.A|GLR	transmem	TM6	343	367	.	.	.	.
pdb|4L6R.A|GLR	transmem	BW6	364	364	.	.	.	.
pdb|4L6R.A|GLR	transmem	TM7	375	403	.	.	.	.
pdb|4L6R.A|GLR	transmem	BW7	397	397	.	.	.	.
pdb|4OR2.A|MGLU1	transmem	TM1	591	616	.	.	.	.
pdb|4OR2.A|MGLU1	transmem	BW1	607	607	.	.	.	.
pdb|4OR2.A|MGLU1	transmem	TM2	628	649	.	.	.	.
pdb|4OR2.A|MGLU1	transmem	BW2	638	638	.	.	.	.
pdb|4OR2.A|MGLU1	transmem	TM3	654	685	.	.	.	.
pdb|4OR2.A|MGLU1	transmem	BW3	682	682	.	.	.	.
pdb|4OR2.A|MGLU1	transmem	TM4	703	727	.	.	.	.
pdb|4OR2.A|MGLU1	transmem	BW4	714	714	.	.	.	.
pdb|4OR2.A|MGLU1	transmem	TM5	750	774	.	.	.	.
pdb|4OR2.A|MGLU1	transmem	BW5	763	763	.	.	.	.
pdb|4OR2.A|MGLU1	transmem	TM6	783	807	.	.	.	.
pdb|4OR2.A|MGLU1	transmem	BW6	800	800	.	.	.	.
pdb|4OR2.A|MGLU1	transmem	TM7	811	839	.	.	.	.
pdb|4OR2.A|MGLU1	transmem	BW7	827	827	.	.	.	.
pdb|4OO9.A|MGLU5	transmem	TM1	578	603	.	.	.	.
pdb|4OO9.A|MGLU5	transmem	BW1	594	594	.	.	.	.
pdb|4OO9.A|MGLU5	transmem	TM2	615	636	.	.	.	.
pdb|4OO9.A|MGLU5	transmem	BW2	625	625	.	.	.	.
pdb|4OO9.A|MGLU5	transmem	TM3	641	677	.	.	.	.
pdb|4OO9.A|MGLU5	transmem	BW3	669	669	.	.	.	.
pdb|4OO9.A|MGLU5	transmem	TM4	690	714	.	.	.	.
pdb|4OO9.A|MGLU5	transmem	BW4	701	701	.	.	.	.
pdb|4OO9.A|MGLU5	transmem	TM5	737	761	.	.	.	.
pdb|4OO9.A|MGLU5	transmem	BW5	750	750	.	.	.	.
pdb|4OO9.A|MGLU5	transmem	TM6	770	794	.	.	.	.
pdb|4OO9.A|MGLU5	transmem	BW6	787	787	.	.	.	.
pdb|4OO9.A|MGLU5	transmem	TM7	798	827	.	.	.	.
pdb|4OO9.A|MGLU5	transmem	BW7	814	814	.	.	.	.
pdb|4N4W.A|SMO	transmem	TM1	224	254	.	.	.	.
pdb|4N4W.A|SMO	transmem	BW1	245	245	.	.	.	.
pdb|4N4W.A|SMO	transmem	TM2	263	285	.	.	.	.
pdb|4N4W.A|SMO	transmem	BW2	274	274	.	.	.	.
pdb|4N4W.A|SMO	transmem	TM3	312	344	.	.	.	.
pdb|4N4W.A|SMO	transmem	BW3	339	339	.	.	.	.
pdb|4N4W.A|SMO	transmem	TM4	357	378	.	.	.	.
pdb|4N4W.A|SMO	transmem	BW4	365	365	.	.	.	.
pdb|4N4W.A|SMO	transmem	TM5	397	432	.	.	.	.
pdb|4N4W.A|SMO	transmem	BW5	411	411	.	.	.	.
pdb|4N4W.A|SMO	transmem	TM6	446	475	.	.	.	.
pdb|4N4W.A|SMO	transmem	BW6	465	465	.	.	.	.
pdb|4N4W.A|SMO	transmem	TM7	515	536	.	.	.	.
pdb|4N4W.A|SMO	transmem	BW7	533	533	.	.	.	.
sp|O14718|OPSX_HUMAN	transmem	TM1	23	52	.	.	.	.
sp|O14718|OPSX_HUMAN	transmem	BW1	43	43	.	.	.	.
sp|O14718|OPSX_HUMAN	transmem	TM2	59	87	.	.	.	.
sp|O14718|OPSX_HUMAN	transmem	BW2	71	71	.	.	.	.
sp|O14718|OPSX_HUMAN	transmem	TM3	95	128	.	.	.	.
sp|O14718|OPSX_HUMAN	transmem	BW3	123	123	.	.	.	.
sp|O14718|OPSX_HUMAN	transmem	TM4	138	162	.	.	.	.
sp|O14718|OPSX_HUMAN	transmem	BW4	149	149	.	.	.	.
sp|O14718|OPSX_HUMAN	transmem	TM5	185	218	.	.	.	.
sp|O14718|OPSX_HUMAN	transmem	BW5	201	201	.	.	.	.
sp|O14718|OPSX_HUMAN	transmem	TM6	233	265	.	.	.	.
sp|O14718|OPSX_HUMAN	transmem	BW6	255	255	.	.	.	.
sp|O14718|OPSX_HUMAN	transmem	TM7	271	297	.	.	.	.
sp|O14718|OPSX_HUMAN	transmem	BW7	291	291	.	.	.	.
sp|O14804|TAAR5_HUMAN	transmem	TM1	32	61	.	.	.	.
sp|O14804|TAAR5_HUMAN	transmem	BW1	52	52	.	.	.	.
sp|O14804|TAAR5_HUMAN	transmem	TM2	68	96	.	.	.	.
sp|O14804|TAAR5_HUMAN	transmem	BW2	80	80	.	.	.	.
sp|O14804|TAAR5_HUMAN	transmem	TM3	104	137	.	.	.	.
sp|O14804|TAAR5_HUMAN	transmem	BW3	132	132	.	.	.	.
sp|O14804|TAAR5_HUMAN	transmem	TM4	148	172	.	.	.	.
sp|O14804|TAAR5_HUMAN	transmem	BW4	159	159	.	.	.	.
sp|O14804|TAAR5_HUMAN	transmem	TM5	195	228	.	.	.	.
sp|O14804|TAAR5_HUMAN	transmem	BW5	211	211	.	.	.	.
sp|O14804|TAAR5_HUMAN	transmem	TM6	245	277	.	.	.	.
sp|O14804|TAAR5_HUMAN	transmem	BW6	267	267	.	.	.	.
sp|O14804|TAAR5_HUMAN	transmem	TM7	282	308	.	.	.	.
sp|O14804|TAAR5_HUMAN	transmem	BW7	302	302	.	.	.	.
sp|O95136|S1PR2_HUMAN	transmem	TM1	31	60	.	.	.	.
sp|O95136|S1PR2_HUMAN	transmem	BW1	51	51	.	.	.	.
sp|O95136|S1PR2_HUMAN	transmem	TM2	67	95	.	.	.	.
sp|O95136|S1PR2_HUMAN	transmem	BW2	79	79	.	.	.	.
sp|O95136|S1PR2_HUMAN	transmem	TM3	102	135	.	.	.	.
sp|O95136|S1PR2_HUMAN	transmem	BW3	130	130	.	.	.	.
sp|O95136|S1PR2_HUMAN	transmem	TM4	145	169	.	.	.	.
sp|O95136|S1PR2_HUMAN	transmem	BW4	156	156	.	.	.	.
sp|O95136|S1PR2_HUMAN	transmem	TM5	185	218	.	.	.	.
sp|O95136|S1PR2_HUMAN	transmem	BW5	201	201	.	.	.	.
sp|O95136|S1PR2_HUMAN	transmem	TM6	226	258	.	.	.	.
sp|O95136|S1PR2_HUMAN	transmem	BW6	248	248	.	.	.	.
sp|O95136|S1PR2_HUMAN	transmem	TM7	265	291	.	.	.	.
sp|O95136|S1PR2_HUMAN	transmem	BW7	285	285	.	.	.	.
sp|O95977|S1PR4_HUMAN	transmem	TM1	44	73	.	.	.	.
sp|O95977|S1PR4_HUMAN	transmem	BW1	64	64	.	.	.	.
sp|O95977|S1PR4_HUMAN	transmem	TM2	80	108	.	.	.	.
sp|O95977|S1PR4_HUMAN	transmem	BW2	92	92	.	.	.	.
sp|O95977|S1PR4_HUMAN	transmem	TM3	115	148	.	.	.	.
sp|O95977|S1PR4_HUMAN	transmem	BW3	143	143	.	.	.	.
sp|O95977|S1PR4_HUMAN	transmem	TM4	159	183	.	.	.	.
sp|O95977|S1PR4_HUMAN	transmem	BW4	170	170	.	.	.	.
sp|O95977|S1PR4_HUMAN	transmem	TM5	199	232	.	.	.	.
sp|O95977|S1PR4_HUMAN	transmem	BW5	215	215	.	.	.	.
sp|O95977|S1PR4_HUMAN	transmem	TM6	244	276	.	.	.	.
sp|O95977|S1PR4_HUMAN	transmem	BW6	266	266	.	.	.	.
sp|O95977|S1PR4_HUMAN	transmem	TM7	284	310	.	.	.	.
sp|O95977|S1PR4_HUMAN	transmem	BW7	304	304	.	.	.	.
sp|P03999|OPSB_HUMAN	transmem	TM1	32	61	.	.	.	.
sp|P03999|OPSB_HUMAN	transmem	BW1	52	52	.	.	.	.
sp|P03999|OPSB_HUMAN	transmem	TM2	68	96	.	.	.	.
sp|P03999|OPSB_HUMAN	transmem	BW2	80	80	.	.	.	.
sp|P03999|OPSB_HUMAN	transmem	TM3	104	137	.	.	.	.
sp|P03999|OPSB_HUMAN	transmem	BW3	132	132	.	.	.	.
sp|P03999|OPSB_HUMAN	transmem	TM4	147	171	.	.	.	.
sp|P03999|OPSB_HUMAN	transmem	BW4	158	158	.	.	.	.
sp|P03999|OPSB_HUMAN	transmem	TM5	196	229	.	.	.	.
sp|P03999|OPSB_HUMAN	transmem	BW5	212	212	.	.	.	.
sp|P03999|OPSB_HUMAN	transmem	TM6	242	274	.	.	.	.
sp|P03999|OPSB_HUMAN	transmem	BW6	264	264	.	.	.	.
sp|P03999|OPSB_HUMAN	transmem	TM7	280	306	.	.	.	.
sp|P03999|OPSB_HUMAN	transmem	BW7	300	300	.	.	.	.
sp|P04000|OPSR_HUMAN	transmem	TM1	51	80	.	.	.	.
sp|P04000|OPSR_HUMAN	transmem	BW1	71	71	.	.	.	.
sp|P04000|OPSR_HUMAN	transmem	TM2	87	115	.	.	.	.
sp|P04000|OPSR_HUMAN	transmem	BW2	99	99	.	.	.	.
sp|P04000|OPSR_HUMAN	transmem	TM3	123	156	.	.	.	.
sp|P04000|OPSR_HUMAN	transmem	BW3	151	151	.	.	.	.
sp|P04000|OPSR_HUMAN	transmem	TM4	166	190	.	.	.	.
sp|P04000|OPSR_HUMAN	transmem	BW4	177	177	.	.	.	.
sp|P04000|OPSR_HUMAN	transmem	TM5	215	248	.	.	.	.
sp|P04000|OPSR_HUMAN	transmem	BW5	231	231	.	.	.	.
sp|P04000|OPSR_HUMAN	transmem	TM6	261	293	.	.	.	.
sp|P04000|OPSR_HUMAN	transmem	BW6	283	283	.	.	.	.
sp|P04000|OPSR_HUMAN	transmem	TM7	299	325	.	.	.	.
sp|P04000|OPSR_HUMAN	transmem	BW7	319	319	.	.	.	.
sp|P04001|OPSG_HUMAN	transmem	TM1	51	80	.	.	.	.
sp|P04001|OPSG_HUMAN	transmem	BW1	71	71	.	.	.	.
sp|P04001|OPSG_HUMAN	transmem	TM2	87	115	.	.	.	.
sp|P04001|OPSG_HUMAN	transmem	BW2	99	99	.	.	.	.
sp|P04001|OPSG_HUMAN	transmem	TM3	123	156	.	.	.	.
sp|P04001|OPSG_HUMAN	transmem	BW3	151	151	.	.	.	.
sp|P04001|OPSG_HUMAN	transmem	TM4	166	190	.	.	.	.
sp|P04001|OPSG_HUMAN	transmem	BW4	177	177	.	.	.	.
sp|P04001|OPSG_HUMAN	transmem	TM5	215	248	.	.	.	.
sp|P04001|OPSG_HUMAN	transmem	BW5	231	231	.	.	.	.
sp|P04001|OPSG_HUMAN	transmem	TM6	261	293	.	.	.	.
sp|P04001|OPSG_HUMAN	transmem	BW6	283	283	.	.	.	.
sp|P04001|OPSG_HUMAN	transmem	TM7	299	325	.	.	.	.
sp|P04001|OPSG_HUMAN	transmem	BW7	319	319	.	.	.	.
sp|P07550|ADRB2_HUMAN	transmem	TM1	31	60	.	.	.	.
sp|P07550|ADRB2_HUMAN	transmem	BW1	51	51	.	.	.	.
sp|P07550|ADRB2_HUMAN	transmem	TM2	67	95	.	.	.	.
sp|P07550|ADRB2_HUMAN	transmem	BW2	79	79	.	.	.	.
sp|P07550|ADRB2_HUMAN	transmem	TM3	103	136	.	.	.	.
sp|P07550|ADRB2_HUMAN	transmem	BW3	131	131	.	.	.	.
sp|P07550|ADRB2_HUMAN	transmem	TM4	147	171	.	.	.	.
sp|P07550|ADRB2_HUMAN	transmem	BW4	158	158	.	.	.	.
sp|P07550|ADRB2_HUMAN	transmem	TM5	195	228	.	.	.	.
sp|P07550|ADRB2_HUMAN	transmem	BW5	211	211	.	.	.	.
sp|P07550|ADRB2_HUMAN	transmem	TM6	266	298	.	.	.	.
sp|P07550|ADRB2_HUMAN	transmem	BW6	288	288	.	.	.	.
sp|P07550|ADRB2_HUMAN	transmem	TM7	303	329	.	.	.	.
sp|P07550|ADRB2_HUMAN	transmem	BW7	323	323	.	.	.	.
sp|P08100|OPSD_HUMAN	transmem	TM1	35	64	.	.	.	.
sp|P08100|OPSD_HUMAN	transmem	BW1	55	55	.	.	.	.
sp|P08100|OPSD_HUMAN	transmem	TM2	71	99	.	.	.	.
sp|P08100|OPSD_HUMAN	transmem	BW2	83	83	.	.	.	.
sp|P08100|OPSD_HUMAN	transmem	TM3	107	140	.	.	.	.
sp|P08100|OPSD_HUMAN	transmem	BW3	135	135	.	.	.	.
sp|P08100|OPSD_HUMAN	transmem	TM4	150	174	.	.	.	.
sp|P08100|OPSD_HUMAN	transmem	BW4	161	161	.	.	.	.
sp|P08100|OPSD_HUMAN	transmem	TM5	199	232	.	.	.	.
sp|P08100|OPSD_HUMAN	transmem	BW5	215	215	.	.	.	.
sp|P08100|OPSD_HUMAN	transmem	TM6	245	277	.	.	.	.
sp|P08100|OPSD_HUMAN	transmem	BW6	267	267	.	.	.	.
sp|P08100|OPSD_HUMAN	transmem	TM7	283	309	.	.	.	.
sp|P08100|OPSD_HUMAN	transmem	BW7	303	303	.	.	.	.
sp|P08172|ACM2_HUMAN	transmem	TM1	21	50	.	.	.	.
sp|P08172|ACM2_HUMAN	transmem	BW1	41	41	.	.	.	.
sp|P08172|ACM2_HUMAN	transmem	TM2	57	85	.	.	.	.
sp|P08172|ACM2_HUMAN	transmem	BW2	69	69	.	.	.	.
sp|P08172|ACM2_HUMAN	transmem	TM3	93	126	.	.	.	.
sp|P08172|ACM2_HUMAN	transmem	BW3	121	121	.	.	.	.
sp|P08172|ACM2_HUMAN	transmem	TM4	137	161	.	.	.	.
sp|P08172|ACM2_HUMAN	transmem	BW4	148	148	.	.	.	.
sp|P08172|ACM2_HUMAN	transmem	TM5	182	215	.	.	.	.
sp|P08172|ACM2_HUMAN	transmem	BW5	198	198	.	.	.	.
sp|P08172|ACM2_HUMAN	transmem	TM6	380	412	.	.	.	.
sp|P08172|ACM2_HUMAN	transmem	BW6	402	402	.	.	.	.
sp|P08172|ACM2_HUMAN	transmem	TM7	417	443	.	.	.	.
sp|P08172|ACM2_HUMAN	transmem	BW7	437	437	.	.	.	.
sp|P08173|ACM4_HUMAN	transmem	TM1	30	59	.	.	.	.
sp|P08173|ACM4_HUMAN	transmem	BW1	50	50	.	.	.	.
sp|P08173|ACM4_HUMAN	transmem	TM2	66	94	.	.	.	.
sp|P08173|ACM4_HUMAN	transmem	BW2	78	78	.	.	.	.
sp|P08173|ACM4_HUMAN	transmem	TM3	102	135	.	.	.	.
sp|P08173|ACM4_HUMAN	transmem	BW3	130	130	.	.	.	.
sp|P08173|ACM4_HUMAN	transmem	TM4	146	170	.	.	.	.
sp|P08173|ACM4_HUMAN	transmem	BW4	157	157	.	.	.	.
sp|P08173|ACM4_HUMAN	transmem	TM5	191	224	.	.	.	.
sp|P08173|ACM4_HUMAN	transmem	BW5	207	207	.	.	.	.
sp|P08173|ACM4_HUMAN	transmem	TM6	393	425	.	.	.	.
sp|P08173|ACM4_HUMAN	transmem	BW6	415	415	.	.	.	.
sp|P08173|ACM4_HUMAN	transmem	TM7	430	456	.	.	.	.
sp|P08173|ACM4_HUMAN	transmem	BW7	450	450	.	.	.	.
sp|P08588|ADRB1_HUMAN	transmem	TM1	56	85	.	.	.	.
sp|P08588|ADRB1_HUMAN	transmem	BW1	76	76	.	.	.	.
sp|P08588|ADRB1_HUMAN	transmem	TM2	92	120	.	.	.	.
sp|P08588|ADRB1_HUMAN	transmem	BW2	104	104	.	.	.	.
sp|P08588|ADRB1_HUMAN	transmem	TM3	128	161	.	.	.	.
sp|P08588|ADRB1_HUMAN	transmem	BW3	156	156	.	.	.	.
sp|P08588|ADRB1_HUMAN	transmem	TM4	172	196	.	.	.	.
sp|P08588|ADRB1_HUMAN	transmem	BW4	183	183	.	.	.	.
sp|P08588|ADRB1_HUMAN	transmem	TM5	220	253	.	.	.	.
sp|P08588|ADRB1_HUMAN	transmem	BW5	236	236	.	.	.	.
sp|P08588|ADRB1_HUMAN	transmem	TM6	317	349	.	.	.	.
sp|P08588|ADRB1_HUMAN	transmem	BW6	339	339	.	.	.	.
sp|P08588|ADRB1_HUMAN	transmem	TM7	354	380	.	.	.	.
sp|P08588|ADRB1_HUMAN	transmem	BW7	374	374	.	.	.	.
sp|P08908|5HT1A_HUMAN	transmem	TM1	34	63	.	.	.	.
sp|P08908|5HT1A_HUMAN	transmem	BW1	54	54	.	.	.	.
sp|P08908|5HT1A_HUMAN	transmem	TM2	70	98	.	.	.	.
sp|P08908|5HT1A_HUMAN	transmem	BW2	82	82	.	.	.	.
sp|P08908|5HT1A_HUMAN	transmem	TM3	106	139	.	.	.	.
sp|P08908|5HT1A_HUMAN	transmem	BW3	134	134	.	.	.	.
sp|P08908|5HT1A_HUMAN	transmem	TM4	150	174	.	.	.	.
sp|P08908|5HT1A_HUMAN	transmem	BW4	161	161	.	.	.	.
sp|P08908|5HT1A_HUMAN	transmem	TM5	191	224	.	.	.	.
sp|P08908|5HT1A_HUMAN	transmem	BW5	207	207	.	.	.	.
sp|P08908|5HT1A_HUMAN	transmem	TM6	338	370	.	.	.	.
sp|P08908|5HT1A_HUMAN	transmem	BW6	360	360	.	.	.	.
sp|P08908|5HT1A_HUMAN	transmem	TM7	377	403	.	.	.	.
sp|P08908|5HT1A_HUMAN	transmem	BW7	397	397	.	.	.	.
sp|P08912|ACM5_HUMAN	transmem	TM1	28	57	.	.	.	.
sp|P08912|ACM5_HUMAN	transmem	BW1	48	48	.	.	.	.
sp|P08912|ACM5_HUMAN	transmem	TM2	64	92	.	.	.	.
sp|P08912|ACM5_HUMAN	transmem	BW2	76	76	.	.	.	.
sp|P08912|ACM5_HUMAN	transmem	TM3	100	133	.	.	.	.
sp|P08912|ACM5_HUMAN	transmem	BW3	128	128	.	.	.	.
sp|P08912|ACM5_HUMAN	transmem	TM4	144	168	.	.	.	.
sp|P08912|ACM5_HUMAN	transmem	BW4	155	155	.	.	.	.
sp|P08912|ACM5_HUMAN	transmem	TM5	189	222	.	.	.	.
sp|P08912|ACM5_HUMAN	transmem	BW5	205	205	.	.	.	.
sp|P08912|ACM5_HUMAN	transmem	TM6	435	467	.	.	.	.
sp|P08912|ACM5_HUMAN	transmem	BW6	457	457	.	.	.	.
sp|P08912|ACM5_HUMAN	transmem	TM7	472	498	.	.	.	.
sp|P08912|ACM5_HUMAN	transmem	BW7	492	492	.	.	.	.
sp|P08913|ADA2A_HUMAN	transmem	TM1	31	60	.	.	.	.
sp|P08913|ADA2A_HUMAN	transmem	BW1	51	51	.	.	.	.
sp|P08913|ADA2A_HUMAN	transmem	TM2	67	95	.	.	.	.
sp|P08913|ADA2A_HUMAN	transmem	BW2	79	79	.	.	.	.
sp|P08913|ADA2A_HUMAN	transmem	TM3	103	136	.	.	.	.
sp|P08913|ADA2A_HUMAN	transmem	BW3	131	131	.	.	.	.
sp|P08913|ADA2A_HUMAN	transmem	TM4	147	171	.	.	.	.
sp|P08913|ADA2A_HUMAN	transmem	BW4	158	158	.	.	.	.
sp|P08913|ADA2A_HUMAN	transmem	TM5	192	225	.	.	.	.
sp|P08913|ADA2A_HUMAN	transmem	BW5	208	208	.	.	.	.
sp|P08913|ADA2A_HUMAN	transmem	TM6	367	399	.	.	.	.
sp|P08913|ADA2A_HUMAN	transmem	BW6	389	389	.	.	.	.
sp|P08913|ADA2A_HUMAN	transmem	TM7	403	429	.	.	.	.
sp|P08913|ADA2A_HUMAN	transmem	BW7	423	423	.	.	.	.
sp|P11229|ACM1_HUMAN	transmem	TM1	23	52	.	.	.	.
sp|P11229|ACM1_HUMAN	transmem	BW1	43	43	.	.	.	.
sp|P11229|ACM1_HUMAN	transmem	TM2	59	87	.	.	.	.
sp|P11229|ACM1_HUMAN	transmem	BW2	71	71	.	.	.	.
sp|P11229|ACM1_HUMAN	transmem	TM3	95	128	.	.	.	.
sp|P11229|ACM1_HUMAN	transmem	BW3	123	123	.	.	.	.
sp|P11229|ACM1_HUMAN	transmem	TM4	139	163	.	.	.	.
sp|P11229|ACM1_HUMAN	transmem	BW4	150	150	.	.	.	.
sp|P11229|ACM1_HUMAN	transmem	TM5	184	217	.	.	.	.
sp|P11229|ACM1_HUMAN	transmem	BW5	200	200	.	.	.	.
sp|P11229|ACM1_HUMAN	transmem	TM6	358	390	.	.	.	.
sp|P11229|ACM1_HUMAN	transmem	BW6	380	380	.	.	.	.
sp|P11229|ACM1_HUMAN	transmem	TM7	395	421	.	.	.	.
sp|P11229|ACM1_HUMAN	transmem	BW7	415	415	.	.	.	.
sp|P13945|ADRB3_HUMAN	transmem	TM1	35	64	.	.	.	.
sp|P13945|ADRB3_HUMAN	transmem	BW1	55	55	.	.	.	.
sp|P13945|ADRB3_HUMAN	transmem	TM2	71	99	.	.	.	.
sp|P13945|ADRB3_HUMAN	transmem	BW2	83	83	.	.	.	.
sp|P13945|ADRB3_HUMAN	transmem	TM3	107	140	.	.	.	.
sp|P13945|ADRB3_HUMAN	transmem	BW3	135	135	.	.	.	.
sp|P13945|ADRB3_HUMAN	transmem	TM4	151	175	.	.	.	.
sp|P13945|ADRB3_HUMAN	transmem	BW4	162	162	.	.	.	.
sp|P13945|ADRB3_HUMAN	transmem	TM5	200	233	.	.	.	.
sp|P13945|ADRB3_HUMAN	transmem	BW5	216	216	.	.	.	.
sp|P13945|ADRB3_HUMAN	transmem	TM6	285	317	.	.	.	.
sp|P13945|ADRB3_HUMAN	transmem	BW6	307	307	.	.	.	.
sp|P13945|ADRB3_HUMAN	transmem	TM7	323	349	.	.	.	.
sp|P13945|ADRB3_HUMAN	transmem	BW7	343	343	.	.	.	.
sp|P14416|DRD2_HUMAN	transmem	TM1	32	61	.	.	.	.
sp|P14416|DRD2_HUMAN	transmem	BW1	52	52	.	.	.	.
sp|P14416|DRD2_HUMAN	transmem	TM2	68	96	.	.	.	.
sp|P14416|DRD2_HUMAN	transmem	BW2	80	80	.	.	.	.
sp|P14416|DRD2_HUMAN	transmem	TM3	104	137	.	.	.	.
sp|P14416|DRD2_HUMAN	transmem	BW3	132	132	.	.	.	.
sp|P14416|DRD2_HUMAN	transmem	TM4	149	173	.	.	.	.
sp|P14416|DRD2_HUMAN	transmem	BW4	160	160	.	.	.	.
sp|P14416|DRD2_HUMAN	transmem	TM5	185	218	.	.	.	.
sp|P14416|DRD2_HUMAN	transmem	BW5	201	201	.	.	.	.
sp|P14416|DRD2_HUMAN	transmem	TM6	366	398	.	.	.	.
sp|P14416|DRD2_HUMAN	transmem	BW6	388	388	.	.	.	.
sp|P14416|DRD2_HUMAN	transmem	TM7	403	429	.	.	.	.
sp|P14416|DRD2_HUMAN	transmem	BW7	423	423	.	.	.	.
sp|P18089|ADA2B_HUMAN	transmem	TM1	10	39	.	.	.	.
sp|P18089|ADA2B_HUMAN	transmem	BW1	30	30	.	.	.	.
sp|P18089|ADA2B_HUMAN	transmem	TM2	46	74	.	.	.	.
sp|P18089|ADA2B_HUMAN	transmem	BW2	58	58	.	.	.	.
sp|P18089|ADA2B_HUMAN	transmem	TM3	82	115	.	.	.	.
sp|P18089|ADA2B_HUMAN	transmem	BW3	110	110	.	.	.	.
sp|P18089|ADA2B_HUMAN	transmem	TM4	126	150	.	.	.	.
sp|P18089|ADA2B_HUMAN	transmem	BW4	137	137	.	.	.	.
sp|P18089|ADA2B_HUMAN	transmem	TM5	168	201	.	.	.	.
sp|P18089|ADA2B_HUMAN	transmem	BW5	184	184	.	.	.	.
sp|P18089|ADA2B_HUMAN	transmem	TM6	361	393	.	.	.	.
sp|P18089|ADA2B_HUMAN	transmem	BW6	383	383	.	.	.	.
sp|P18089|ADA2B_HUMAN	transmem	TM7	400	426	.	.	.	.
sp|P18089|ADA2B_HUMAN	transmem	BW7	420	420	.	.	.	.
sp|P18825|ADA2C_HUMAN	transmem	TM1	49	78	.	.	.	.
sp|P18825|ADA2C_HUMAN	transmem	BW1	69	69	.	.	.	.
sp|P18825|ADA2C_HUMAN	transmem	TM2	85	113	.	.	.	.
sp|P18825|ADA2C_HUMAN	transmem	BW2	97	97	.	.	.	.
sp|P18825|ADA2C_HUMAN	transmem	TM3	121	154	.	.	.	.
sp|P18825|ADA2C_HUMAN	transmem	BW3	149	149	.	.	.	.
sp|P18825|ADA2C_HUMAN	transmem	TM4	165	189	.	.	.	.
sp|P18825|ADA2C_HUMAN	transmem	BW4	176	176	.	.	.	.
sp|P18825|ADA2C_HUMAN	transmem	TM5	206	239	.	.	.	.
sp|P18825|ADA2C_HUMAN	transmem	BW5	222	222	.	.	.	.
sp|P18825|ADA2C_HUMAN	transmem	TM6	375	407	.	.	.	.
sp|P18825|ADA2C_HUMAN	transmem	BW6	397	397	.	.	.	.
sp|P18825|ADA2C_HUMAN	transmem	TM7	414	440	.	.	.	.
sp|P18825|ADA2C_HUMAN	transmem	BW7	434	434	.	.	.	.
sp|P20309|ACM3_HUMAN	transmem	TM1	66	95	.	.	.	.
sp|P20309|ACM3_HUMAN	transmem	BW1	86	86	.	.	.	.
sp|P20309|ACM3_HUMAN	transmem	TM2	102	130	.	.	.	.
sp|P20309|ACM3_HUMAN	transmem	BW2	114	114	.	.	.	.
sp|P20309|ACM3_HUMAN	transmem	TM3	138	171	.	.	.	.
sp|P20309|ACM3_HUMAN	transmem	BW3	166	166	.	.	.	.
sp|P20309|ACM3_HUMAN	transmem	TM4	182	206	.	.	.	.
sp|P20309|ACM3_HUMAN	transmem	BW4	193	193	.	.	.	.
sp|P20309|ACM3_HUMAN	transmem	TM5	227	260	.	.	.	.
sp|P20309|ACM3_HUMAN	transmem	BW5	243	243	.	.	.	.
sp|P20309|ACM3_HUMAN	transmem	TM6	484	516	.	.	.	.
sp|P20309|ACM3_HUMAN	transmem	BW6	506	506	.	.	.	.
sp|P20309|ACM3_HUMAN	transmem	TM7	521	547	.	.	.	.
sp|P20309|ACM3_HUMAN	transmem	BW7	541	541	.	.	.	.
sp|P21453|S1PR1_HUMAN	transmem	TM1	43	72	.	.	.	.
sp|P21453|S1PR1_HUMAN	transmem	BW1	63	63	.	.	.	.
sp|P21453|S1PR1_HUMAN	transmem	TM2	79	107	.	.	.	.
sp|P21453|S1PR1_HUMAN	transmem	BW2	91	91	.	.	.	.
sp|P21453|S1PR1_HUMAN	transmem	TM3	114	147	.	.	.	.
sp|P21453|S1PR1_HUMAN	transmem	BW3	142	142	.	.	.	.
sp|P21453|S1PR1_HUMAN	transmem	TM4	157	181	.	.	.	.
sp|P21453|S1PR1_HUMAN	transmem	BW4	168	168	.	.	.	.
sp|P21453|S1PR1_HUMAN	transmem	TM5	197	230	.	.	.	.
sp|P21453|S1PR1_HUMAN	transmem	BW5	213	213	.	.	.	.
sp|P21453|S1PR1_HUMAN	transmem	TM6	249	281	.	.	.	.
sp|P21453|S1PR1_HUMAN	transmem	BW6	271	271	.	.	.	.
sp|P21453|S1PR1_HUMAN	transmem	TM7	288	314	.	.	.	.
sp|P21453|S1PR1_HUMAN	transmem	BW7	308	308	.	.	.	.
sp|P21554|CNR1_HUMAN	transmem	TM1	113	142	.	.	.	.
sp|P21554|CNR1_HUMAN	transmem	BW1	133	133	.	.	.	.
sp|P21554|CNR1_HUMAN	transmem	TM2	150	178	.	.	.	.
sp|P21554|CNR1_HUMAN	transmem	BW2	162	162	.	.	.	.
sp|P21554|CNR1_HUMAN	transmem	TM3	185	218	.	.	.	.
sp|P21554|CNR1_HUMAN	transmem	BW3	213	213	.	.	.	.
sp|P21554|CNR1_HUMAN	transmem	TM4	229	253	.	.	.	.
sp|P21554|CNR1_HUMAN	transmem	BW4	240	240	.	.	.	.
sp|P21554|CNR1_HUMAN	transmem	TM5	269	302	.	.	.	.
sp|P21554|CNR1_HUMAN	transmem	BW5	285	285	.	.	.	.
sp|P21554|CNR1_HUMAN	transmem	TM6	335	367	.	.	.	.
sp|P21554|CNR1_HUMAN	transmem	BW6	357	357	.	.	.	.
sp|P21554|CNR1_HUMAN	transmem	TM7	373	399	.	.	.	.
sp|P21554|CNR1_HUMAN	transmem	BW7	393	393	.	.	.	.
sp|P21728|DRD1_HUMAN	transmem	TM1	21	50	.	.	.	.
sp|P21728|DRD1_HUMAN	transmem	BW1	41	41	.	.	.	.
sp|P21728|DRD1_HUMAN	transmem	TM2	58	86	.	.	.	.
sp|P21728|DRD1_HUMAN	transmem	BW2	70	70	.	.	.	.
sp|P21728|DRD1_HUMAN	transmem	TM3	93	126	.	.	.	.
sp|P21728|DRD1_HUMAN	transmem	BW3	121	121	.	.	.	.
sp|P21728|DRD1_HUMAN	transmem	TM4	137	161	.	.	.	.
sp|P21728|DRD1_HUMAN	transmem	BW4	148	148	.	.	.	.
sp|P21728|DRD1_HUMAN	transmem	TM5	190	223	.	.	.	.
sp|P21728|DRD1_HUMAN	transmem	BW5	206	206	.	.	.	.
sp|P21728|DRD1_HUMAN	transmem	TM6	265	297	.	.	.	.
sp|P21728|DRD1_HUMAN	transmem	BW6	287	287	.	.	.	.
sp|P21728|DRD1_HUMAN	transmem	TM7	308	334	.	.	.	.
sp|P21728|DRD1_HUMAN	transmem	BW7	328	328	.	.	.	.
sp|P21731|TA2R_HUMAN	transmem	TM1	22	51	.	.	.	.
sp|P21731|TA2R_HUMAN	transmem	BW1	42	42	.	.	.	.
sp|P21731|TA2R_HUMAN	transmem	TM2	62	90	.	.	.	.
sp|P21731|TA2R_HUMAN	transmem	BW2	74	74	.	.	.	.
sp|P21731|TA2R_HUMAN	transmem	TM3	102	135	.	.	.	.
sp|P21731|TA2R_HUMAN	transmem	BW3	130	130	.	.	.	.
sp|P21731|TA2R_HUMAN	transmem	TM4	146	170	.	.	.	.
sp|P21731|TA2R_HUMAN	transmem	BW4	157	157	.	.	.	.
sp|P21731|TA2R_HUMAN	transmem	TM5	189	222	.	.	.	.
sp|P21731|TA2R_HUMAN	transmem	BW5	205	205	.	.	.	.
sp|P21731|TA2R_HUMAN	transmem	TM6	238	270	.	.	.	.
sp|P21731|TA2R_HUMAN	transmem	BW6	260	260	.	.	.	.
sp|P21731|TA2R_HUMAN	transmem	TM7	285	311	.	.	.	.
sp|P21731|TA2R_HUMAN	transmem	BW7	305	305	.	.	.	.
sp|P21917|DRD4_HUMAN	transmem	TM1	32	61	.	.	.	.
sp|P21917|DRD4_HUMAN	transmem	BW1	52	52	.	.	.	.
sp|P21917|DRD4_HUMAN	transmem	TM2	68	96	.	.	.	.
sp|P21917|DRD4_HUMAN	transmem	BW2	80	80	.	.	.	.
sp|P21917|DRD4_HUMAN	transmem	TM3	105	138	.	.	.	.
sp|P21917|DRD4_HUMAN	transmem	BW3	133	133	.	.	.	.
sp|P21917|DRD4_HUMAN	transmem	TM4	149	173	.	.	.	.
sp|P21917|DRD4_HUMAN	transmem	BW4	160	160	.	.	.	.
sp|P21917|DRD4_HUMAN	transmem	TM5	188	221	.	.	.	.
sp|P21917|DRD4_HUMAN	transmem	BW5	204	204	.	.	.	.
sp|P21917|DRD4_HUMAN	transmem	TM6	387	419	.	.	.	.
sp|P21917|DRD4_HUMAN	transmem	BW6	409	409	.	.	.	.
sp|P21917|DRD4_HUMAN	transmem	TM7	425	451	.	.	.	.
sp|P21917|DRD4_HUMAN	transmem	BW7	445	445	.	.	.	.
sp|P21918|DRD5_HUMAN	transmem	TM1	38	67	.	.	.	.
sp|P21918|DRD5_HUMAN	transmem	BW1	58	58	.	.	.	.
sp|P21918|DRD5_HUMAN	transmem	TM2	75	103	.	.	.	.
sp|P21918|DRD5_HUMAN	transmem	BW2	87	87	.	.	.	.
sp|P21918|DRD5_HUMAN	transmem	TM3	110	143	.	.	.	.
sp|P21918|DRD5_HUMAN	transmem	BW3	138	138	.	.	.	.
sp|P21918|DRD5_HUMAN	transmem	TM4	154	178	.	.	.	.
sp|P21918|DRD5_HUMAN	transmem	BW4	165	165	.	.	.	.
sp|P21918|DRD5_HUMAN	transmem	TM5	221	254	.	.	.	.
sp|P21918|DRD5_HUMAN	transmem	BW5	237	237	.	.	.	.
sp|P21918|DRD5_HUMAN	transmem	TM6	289	321	.	.	.	.
sp|P21918|DRD5_HUMAN	transmem	BW6	311	311	.	.	.	.
sp|P21918|DRD5_HUMAN	transmem	TM7	336	362	.	.	.	.
sp|P21918|DRD5_HUMAN	transmem	BW7	356	356	.	.	.	.
sp|P25021|HRH2_HUMAN	transmem	TM1	16	45	.	.	.	.
sp|P25021|HRH2_HUMAN	transmem	BW1	36	36	.	.	.	.
sp|P25021|HRH2_HUMAN	transmem	TM2	52	80	.	.	.	.
sp|P25021|HRH2_HUMAN	transmem	BW2	64	64	.	.	.	.
sp|P25021|HRH2_HUMAN	transmem	TM3	88	121	.	.	.	.
sp|P25021|HRH2_HUMAN	transmem	BW3	116	116	.	.	.	.
sp|P25021|HRH2_HUMAN	transmem	TM4	132	156	.	.	.	.
sp|P25021|HRH2_HUMAN	transmem	BW4	143	143	.	.	.	.
sp|P25021|HRH2_HUMAN	transmem	TM5	178	211	.	.	.	.
sp|P25021|HRH2_HUMAN	transmem	BW5	194	194	.	.	.	.
sp|P25021|HRH2_HUMAN	transmem	TM6	227	259	.	.	.	.
sp|P25021|HRH2_HUMAN	transmem	BW6	249	249	.	.	.	.
sp|P25021|HRH2_HUMAN	transmem	TM7	265	291	.	.	.	.
sp|P25021|HRH2_HUMAN	transmem	BW7	285	285	.	.	.	.
sp|P25100|ADA1D_HUMAN	transmem	TM1	94	123	.	.	.	.
sp|P25100|ADA1D_HUMAN	transmem	BW1	114	114	.	.	.	.
sp|P25100|ADA1D_HUMAN	transmem	TM2	130	158	.	.	.	.
sp|P25100|ADA1D_HUMAN	transmem	BW2	142	142	.	.	.	.
sp|P25100|ADA1D_HUMAN	transmem	TM3	166	199	.	.	.	.
sp|P25100|ADA1D_HUMAN	transmem	BW3	194	194	.	.	.	.
sp|P25100|ADA1D_HUMAN	transmem	TM4	210	234	.	.	.	.
sp|P25100|ADA1D_HUMAN	transmem	BW4	221	221	.	.	.	.
sp|P25100|ADA1D_HUMAN	transmem	TM5	250	283	.	.	.	.
sp|P25100|ADA1D_HUMAN	transmem	BW5	266	266	.	.	.	.
sp|P25100|ADA1D_HUMAN	transmem	TM6	341	373	.	.	.	.
sp|P25100|ADA1D_HUMAN	transmem	BW6	363	363	.	.	.	.
sp|P25100|ADA1D_HUMAN	transmem	TM7	379	405	.	.	.	.
sp|P25100|ADA1D_HUMAN	transmem	BW7	399	399	.	.	.	.
sp|P28221|5HT1D_HUMAN	transmem	TM1	36	65	.	.	.	.
sp|P28221|5HT1D_HUMAN	transmem	BW1	56	56	.	.	.	.
sp|P28221|5HT1D_HUMAN	transmem	TM2	72	100	.	.	.	.
sp|P28221|5HT1D_HUMAN	transmem	BW2	84	84	.	.	.	.
sp|P28221|5HT1D_HUMAN	transmem	TM3	108	141	.	.	.	.
sp|P28221|5HT1D_HUMAN	transmem	BW3	136	136	.	.	.	.
sp|P28221|5HT1D_HUMAN	transmem	TM4	152	176	.	.	.	.
sp|P28221|5HT1D_HUMAN	transmem	BW4	163	163	.	.	.	.
sp|P28221|5HT1D_HUMAN	transmem	TM5	193	226	.	.	.	.
sp|P28221|5HT1D_HUMAN	transmem	BW5	209	209	.	.	.	.
sp|P28221|5HT1D_HUMAN	transmem	TM6	294	326	.	.	.	.
sp|P28221|5HT1D_HUMAN	transmem	BW6	316	316	.	.	.	.
sp|P28221|5HT1D_HUMAN	transmem	TM7	333	359	.	.	.	.
sp|P28221|5HT1D_HUMAN	transmem	BW7	353	353	.	.	.	.
sp|P28222|5HT1B_HUMAN	transmem	TM1	47	76	.	.	.	.
sp|P28222|5HT1B_HUMAN	transmem	BW1	67	67	.	.	.	.
sp|P28222|5HT1B_HUMAN	transmem	TM2	83	111	.	.	.	.
sp|P28222|5HT1B_HUMAN	transmem	BW2	95	95	.	.	.	.
sp|P28222|5HT1B_HUMAN	transmem	TM3	119	152	.	.	.	.
sp|P28222|5HT1B_HUMAN	transmem	BW3	147	147	.	.	.	.
sp|P28222|5HT1B_HUMAN	transmem	TM4	163	187	.	.	.	.
sp|P28222|5HT1B_HUMAN	transmem	BW4	174	174	.	.	.	.
sp|P28222|5HT1B_HUMAN	transmem	TM5	204	237	.	.	.	.
sp|P28222|5HT1B_HUMAN	transmem	BW5	220	220	.	.	.	.
sp|P28222|5HT1B_HUMAN	transmem	TM6	307	339	.	.	.	.
sp|P28222|5HT1B_HUMAN	transmem	BW6	329	329	.	.	.	.
sp|P28222|5HT1B_HUMAN	transmem	TM7	346	372	.	.	.	.
sp|P28222|5HT1B_HUMAN	transmem	BW7	366	366	.	.	.	.
sp|P28223|5HT2A_HUMAN	transmem	TM1	72	101	.	.	.	.
sp|P28223|5HT2A_HUMAN	transmem	BW1	92	92	.	.	.	.
sp|P28223|5HT2A_HUMAN	transmem	TM2	108	136	.	.	.	.
sp|P28223|5HT2A_HUMAN	transmem	BW2	120	120	.	.	.	.
sp|P28223|5HT2A_HUMAN	transmem	TM3	145	178	.	.	.	.
sp|P28223|5HT2A_HUMAN	transmem	BW3	173	173	.	.	.	.
sp|P28223|5HT2A_HUMAN	transmem	TM4	189	213	.	.	.	.
sp|P28223|5HT2A_HUMAN	transmem	BW4	200	200	.	.	.	.
sp|P28223|5HT2A_HUMAN	transmem	TM5	230	263	.	.	.	.
sp|P28223|5HT2A_HUMAN	transmem	BW5	246	246	.	.	.	.
sp|P28223|5HT2A_HUMAN	transmem	TM6	316	348	.	.	.	.
sp|P28223|5HT2A_HUMAN	transmem	BW6	338	338	.	.	.	.
sp|P28223|5HT2A_HUMAN	transmem	TM7	357	383	.	.	.	.
sp|P28223|5HT2A_HUMAN	transmem	BW7	377	377	.	.	.	.
sp|P28335|5HT2C_HUMAN	transmem	TM1	51	80	.	.	.	.
sp|P28335|5HT2C_HUMAN	transmem	BW1	71	71	.	.	.	.
sp|P28335|5HT2C_HUMAN	transmem	TM2	87	115	.	.	.	.
sp|P28335|5HT2C_HUMAN	transmem	BW2	99	99	.	.	.	.
sp|P28335|5HT2C_HUMAN	transmem	TM3	124	157	.	.	.	.
sp|P28335|5HT2C_HUMAN	transmem	BW3	152	152	.	.	.	.
sp|P28335|5HT2C_HUMAN	transmem	TM4	168	192	.	.	.	.
sp|P28335|5HT2C_HUMAN	transmem	BW4	179	179	.	.	.	.
sp|P28335|5HT2C_HUMAN	transmem	TM5	210	243	.	.	.	.
sp|P28335|5HT2C_HUMAN	transmem	BW5	226	226	.	.	.	.
sp|P28335|5HT2C_HUMAN	transmem	TM6	304	336	.	.	.	.
sp|P28335|5HT2C_HUMAN	transmem	BW6	326	326	.	.	.	.
sp|P28335|5HT2C_HUMAN	transmem	TM7	345	371	.	.	.	.
sp|P28335|5HT2C_HUMAN	transmem	BW7	365	365	.	.	.	.
sp|P28566|5HT1E_HUMAN	transmem	TM1	20	49	.	.	.	.
sp|P28566|5HT1E_HUMAN	transmem	BW1	40	40	.	.	.	.
sp|P28566|5HT1E_HUMAN	transmem	TM2	56	84	.	.	.	.
sp|P28566|5HT1E_HUMAN	transmem	BW2	68	68	.	.	.	.
sp|P28566|5HT1E_HUMAN	transmem	TM3	92	125	.	.	.	.
sp|P28566|5HT1E_HUMAN	transmem	BW3	120	120	.	.	.	.
sp|P28566|5HT1E_HUMAN	transmem	TM4	136	160	.	.	.	.
sp|P28566|5HT1E_HUMAN	transmem	BW4	147	147	.	.	.	.
sp|P28566|5HT1E_HUMAN	transmem	TM5	178	211	.	.	.	.
sp|P28566|5HT1E_HUMAN	transmem	BW5	194	194	.	.	.	.
sp|P28566|5HT1E_HUMAN	transmem	TM6	284	316	.	.	.	.
sp|P28566|5HT1E_HUMAN	transmem	BW6	306	306	.	.	.	.
sp|P28566|5HT1E_HUMAN	transmem	TM7	321	347	.	.	.	.
sp|P28566|5HT1E_HUMAN	transmem	BW7	341	341	.	.	.	.
sp|P29274|AA2AR_HUMAN	transmem	TM1	4	33	.	.	.	.
sp|P29274|AA2AR_HUMAN	transmem	BW1	24	24	.	.	.	.
sp|P29274|AA2AR_HUMAN	transmem	TM2	40	68	.	.	.	.
sp|P29274|AA2AR_HUMAN	transmem	BW2	52	52	.	.	.	.
sp|P29274|AA2AR_HUMAN	transmem	TM3	74	107	.	.	.	.
sp|P29274|AA2AR_HUMAN	transmem	BW3	102	102	.	.	.	.
sp|P29274|AA2AR_HUMAN	transmem	TM4	118	142	.	.	.	.
sp|P29274|AA2AR_HUMAN	transmem	BW4	129	129	.	.	.	.
sp|P29274|AA2AR_HUMAN	transmem	TM5	173	206	.	.	.	.
sp|P29274|AA2AR_HUMAN	transmem	BW5	189	189	.	.	.	.
sp|P29274|AA2AR_HUMAN	transmem	TM6	226	258	.	.	.	.
sp|P29274|AA2AR_HUMAN	transmem	BW6	248	248	.	.	.	.
sp|P29274|AA2AR_HUMAN	transmem	TM7	265	291	.	.	.	.
sp|P29274|AA2AR_HUMAN	transmem	BW7	285	285	.	.	.	.
sp|P29275|AA2BR_HUMAN	transmem	TM1	5	34	.	.	.	.
sp|P29275|AA2BR_HUMAN	transmem	BW1	25	25	.	.	.	.
sp|P29275|AA2BR_HUMAN	transmem	TM2	41	69	.	.	.	.
sp|P29275|AA2BR_HUMAN	transmem	BW2	53	53	.	.	.	.
sp|P29275|AA2BR_HUMAN	transmem	TM3	75	108	.	.	.	.
sp|P29275|AA2BR_HUMAN	transmem	BW3	103	103	.	.	.	.
sp|P29275|AA2BR_HUMAN	transmem	TM4	119	143	.	.	.	.
sp|P29275|AA2BR_HUMAN	transmem	BW4	130	130	.	.	.	.
sp|P29275|AA2BR_HUMAN	transmem	TM5	178	211	.	.	.	.
sp|P29275|AA2BR_HUMAN	transmem	BW5	194	194	.	.	.	.
sp|P29275|AA2BR_HUMAN	transmem	TM6	227	259	.	.	.	.
sp|P29275|AA2BR_HUMAN	transmem	BW6	249	249	.	.	.	.
sp|P29275|AA2BR_HUMAN	transmem	TM7	267	293	.	.	.	.
sp|P29275|AA2BR_HUMAN	transmem	BW7	287	287	.	.	.	.
sp|P30542|AA1R_HUMAN	transmem	TM1	7	36	.	.	.	.
sp|P30542|AA1R_HUMAN	transmem	BW1	27	27	.	.	.	.
sp|P30542|AA1R_HUMAN	transmem	TM2	43	71	.	.	.	.
sp|P30542|AA1R_HUMAN	transmem	BW2	55	55	.	.	.	.
sp|P30542|AA1R_HUMAN	transmem	TM3	77	110	.	.	.	.
sp|P30542|AA1R_HUMAN	transmem	BW3	105	105	.	.	.	.
sp|P30542|AA1R_HUMAN	transmem	TM4	121	145	.	.	.	.
sp|P30542|AA1R_HUMAN	transmem	BW4	132	132	.	.	.	.
sp|P30542|AA1R_HUMAN	transmem	TM5	176	209	.	.	.	.
sp|P30542|AA1R_HUMAN	transmem	BW5	192	192	.	.	.	.
sp|P30542|AA1R_HUMAN	transmem	TM6	227	259	.	.	.	.
sp|P30542|AA1R_HUMAN	transmem	BW6	249	249	.	.	.	.
sp|P30542|AA1R_HUMAN	transmem	TM7	265	291	.	.	.	.
sp|P30542|AA1R_HUMAN	transmem	BW7	285	285	.	.	.	.
sp|P30939|5HT1F_HUMAN	transmem	TM1	21	50	.	.	.	.
sp|P30939|5HT1F_HUMAN	transmem	BW1	41	41	.	.	.	.
sp|P30939|5HT1F_HUMAN	transmem	TM2	57	85	.	.	.	.
sp|P30939|5HT1F_HUMAN	transmem	BW2	69	69	.	.	.	.
sp|P30939|5HT1F_HUMAN	transmem	TM3	93	126	.	.	.	.
sp|P30939|5HT1F_HUMAN	transmem	BW3	121	121	.	.	.	.
sp|P30939|5HT1F_HUMAN	transmem	TM4	137	161	.	.	.	.
sp|P30939|5HT1F_HUMAN	transmem	BW4	148	148	.	.	.	.
sp|P30939|5HT1F_HUMAN	transmem	TM5	177	210	.	.	.	.
sp|P30939|5HT1F_HUMAN	transmem	BW5	193	193	.	.	.	.
sp|P30939|5HT1F_HUMAN	transmem	TM6	286	318	.	.	.	.
sp|P30939|5HT1F_HUMAN	transmem	BW6	308	308	.	.	.	.
sp|P30939|5HT1F_HUMAN	transmem	TM7	324	350	.	.	.	.
sp|P30939|5HT1F_HUMAN	transmem	BW7	344	344	.	.	.	.
sp|P32245|MC4R_HUMAN	transmem	TM1	42	71	.	.	.	.
sp|P32245|MC4R_HUMAN	transmem	BW1	62	62	.	.	.	.
sp|P32245|MC4R_HUMAN	transmem	TM2	78	106	.	.	.	.
sp|P32245|MC4R_HUMAN	transmem	BW2	90	90	.	.	.	.
sp|P32245|MC4R_HUMAN	transmem	TM3	119	152	.	.	.	.
sp|P32245|MC4R_HUMAN	transmem	BW3	147	147	.	.	.	.
sp|P32245|MC4R_HUMAN	transmem	TM4	163	187	.	.	.	.
sp|P32245|MC4R_HUMAN	transmem	BW4	174	174	.	.	.	.
sp|P32245|MC4R_HUMAN	transmem	TM5	188	221	.	.	.	.
sp|P32245|MC4R_HUMAN	transmem	BW5	204	204	.	.	.	.
sp|P32245|MC4R_HUMAN	transmem	TM6	238	270	.	.	.	.
sp|P32245|MC4R_HUMAN	transmem	BW6	260	260	.	.	.	.
sp|P32245|MC4R_HUMAN	transmem	TM7	279	305	.	.	.	.
sp|P32245|MC4R_HUMAN	transmem	BW7	299	299	.	.	.	.
sp|P33032|MC5R_HUMAN	transmem	TM1	34	63	.	.	.	.
sp|P33032|MC5R_HUMAN	transmem	BW1	54	54	.	.	.	.
sp|P33032|MC5R_HUMAN	transmem	TM2	70	98	.	.	.	.
sp|P33032|MC5R_HUMAN	transmem	BW2	82	82	.	.	.	.
sp|P33032|MC5R_HUMAN	transmem	TM3	112	145	.	.	.	.
sp|P33032|MC5R_HUMAN	transmem	BW3	140	140	.	.	.	.
sp|P33032|MC5R_HUMAN	transmem	TM4	156	180	.	.	.	.
sp|P33032|MC5R_HUMAN	transmem	BW4	167	167	.	.	.	.
sp|P33032|MC5R_HUMAN	transmem	TM5	181	214	.	.	.	.
sp|P33032|MC5R_HUMAN	transmem	BW5	197	197	.	.	.	.
sp|P33032|MC5R_HUMAN	transmem	TM6	231	263	.	.	.	.
sp|P33032|MC5R_HUMAN	transmem	BW6	253	253	.	.	.	.
sp|P33032|MC5R_HUMAN	transmem	TM7	272	298	.	.	.	.
sp|P33032|MC5R_HUMAN	transmem	BW7	292	292	.	.	.	.
sp|P33765|AA3R_HUMAN	transmem	TM1	10	39	.	.	.	.
sp|P33765|AA3R_HUMAN	transmem	BW1	30	30	.	.	.	.
sp|P33765|AA3R_HUMAN	transmem	TM2	46	74	.	.	.	.
sp|P33765|AA3R_HUMAN	transmem	BW2	58	58	.	.	.	.
sp|P33765|AA3R_HUMAN	transmem	TM3	80	113	.	.	.	.
sp|P33765|AA3R_HUMAN	transmem	BW3	108	108	.	.	.	.
sp|P33765|AA3R_HUMAN	transmem	TM4	124	148	.	.	.	.
sp|P33765|AA3R_HUMAN	transmem	BW4	135	135	.	.	.	.
sp|P33765|AA3R_HUMAN	transmem	TM5	173	206	.	.	.	.
sp|P33765|AA3R_HUMAN	transmem	BW5	189	189	.	.	.	.
sp|P33765|AA3R_HUMAN	transmem	TM6	223	255	.	.	.	.
sp|P33765|AA3R_HUMAN	transmem	BW6	245	245	.	.	.	.
sp|P33765|AA3R_HUMAN	transmem	TM7	259	285	.	.	.	.
sp|P33765|AA3R_HUMAN	transmem	BW7	279	279	.	.	.	.
sp|P34969|5HT7R_HUMAN	transmem	TM1	79	108	.	.	.	.
sp|P34969|5HT7R_HUMAN	transmem	BW1	99	99	.	.	.	.
sp|P34969|5HT7R_HUMAN	transmem	TM2	115	143	.	.	.	.
sp|P34969|5HT7R_HUMAN	transmem	BW2	127	127	.	.	.	.
sp|P34969|5HT7R_HUMAN	transmem	TM3	152	185	.	.	.	.
sp|P34969|5HT7R_HUMAN	transmem	BW3	180	180	.	.	.	.
sp|P34969|5HT7R_HUMAN	transmem	TM4	196	220	.	.	.	.
sp|P34969|5HT7R_HUMAN	transmem	BW4	207	207	.	.	.	.
sp|P34969|5HT7R_HUMAN	transmem	TM5	235	268	.	.	.	.
sp|P34969|5HT7R_HUMAN	transmem	BW5	251	251	.	.	.	.
sp|P34969|5HT7R_HUMAN	transmem	TM6	320	352	.	.	.	.
sp|P34969|5HT7R_HUMAN	transmem	BW6	342	342	.	.	.	.
sp|P34969|5HT7R_HUMAN	transmem	TM7	361	387	.	.	.	.
sp|P34969|5HT7R_HUMAN	transmem	BW7	381	381	.	.	.	.
sp|P34972|CNR2_HUMAN	transmem	TM1	31	60	.	.	.	.
sp|P34972|CNR2_HUMAN	transmem	BW1	51	51	.	.	.	.
sp|P34972|CNR2_HUMAN	transmem	TM2	68	96	.	.	.	.
sp|P34972|CNR2_HUMAN	transmem	BW2	80	80	.	.	.	.
sp|P34972|CNR2_HUMAN	transmem	TM3	103	136	.	.	.	.
sp|P34972|CNR2_HUMAN	transmem	BW3	131	131	.	.	.	.
sp|P34972|CNR2_HUMAN	transmem	TM4	147	171	.	.	.	.
sp|P34972|CNR2_HUMAN	transmem	BW4	158	158	.	.	.	.
sp|P34972|CNR2_HUMAN	transmem	TM5	185	218	.	.	.	.
sp|P34972|CNR2_HUMAN	transmem	BW5	201	201	.	.	.	.
sp|P34972|CNR2_HUMAN	transmem	TM6	238	270	.	.	.	.
sp|P34972|CNR2_HUMAN	transmem	BW6	260	260	.	.	.	.
sp|P34972|CNR2_HUMAN	transmem	TM7	276	302	.	.	.	.
sp|P34972|CNR2_HUMAN	transmem	BW7	296	296	.	.	.	.
sp|P34995|PE2R1_HUMAN	transmem	TM1	30	59	.	.	.	.
sp|P34995|PE2R1_HUMAN	transmem	BW1	50	50	.	.	.	.
sp|P34995|PE2R1_HUMAN	transmem	TM2	72	100	.	.	.	.
sp|P34995|PE2R1_HUMAN	transmem	BW2	84	84	.	.	.	.
sp|P34995|PE2R1_HUMAN	transmem	TM3	107	140	.	.	.	.
sp|P34995|PE2R1_HUMAN	transmem	BW3	135	135	.	.	.	.
sp|P34995|PE2R1_HUMAN	transmem	TM4	151	175	.	.	.	.
sp|P34995|PE2R1_HUMAN	transmem	BW4	162	162	.	.	.	.
sp|P34995|PE2R1_HUMAN	transmem	TM5	196	229	.	.	.	.
sp|P34995|PE2R1_HUMAN	transmem	BW5	212	212	.	.	.	.
sp|P34995|PE2R1_HUMAN	transmem	TM6	290	322	.	.	.	.
sp|P34995|PE2R1_HUMAN	transmem	BW6	312	312	.	.	.	.
sp|P34995|PE2R1_HUMAN	transmem	TM7	328	354	.	.	.	.
sp|P34995|PE2R1_HUMAN	transmem	BW7	348	348	.	.	.	.
sp|P35348|ADA1A_HUMAN	transmem	TM1	24	53	.	.	.	.
sp|P35348|ADA1A_HUMAN	transmem	BW1	44	44	.	.	.	.
sp|P35348|ADA1A_HUMAN	transmem	TM2	60	88	.	.	.	.
sp|P35348|ADA1A_HUMAN	transmem	BW2	72	72	.	.	.	.
sp|P35348|ADA1A_HUMAN	transmem	TM3	96	129	.	.	.	.
sp|P35348|ADA1A_HUMAN	transmem	BW3	124	124	.	.	.	.
sp|P35348|ADA1A_HUMAN	transmem	TM4	140	164	.	.	.	.
sp|P35348|ADA1A_HUMAN	transmem	BW4	151	151	.	.	.	.
sp|P35348|ADA1A_HUMAN	transmem	TM5	180	213	.	.	.	.
sp|P35348|ADA1A_HUMAN	transmem	BW5	196	196	.	.	.	.
sp|P35348|ADA1A_HUMAN	transmem	TM6	265	297	.	.	.	.
sp|P35348|ADA1A_HUMAN	transmem	BW6	287	287	.	.	.	.
sp|P35348|ADA1A_HUMAN	transmem	TM7	303	329	.	.	.	.
sp|P35348|ADA1A_HUMAN	transmem	BW7	323	323	.	.	.	.
sp|P35367|HRH1_HUMAN	transmem	TM1	25	54	.	.	.	.
sp|P35367|HRH1_HUMAN	transmem	BW1	45	45	.	.	.	.
sp|P35367|HRH1_HUMAN	transmem	TM2	61	89	.	.	.	.
sp|P35367|HRH1_HUMAN	transmem	BW2	73	73	.	.	.	.
sp|P35367|HRH1_HUMAN	transmem	TM3	97	130	.	.	.	.
sp|P35367|HRH1_HUMAN	transmem	BW3	125	125	.	.	.	.
sp|P35367|HRH1_HUMAN	transmem	TM4	141	165	.	.	.	.
sp|P35367|HRH1_HUMAN	transmem	BW4	152	152	.	.	.	.
sp|P35367|HRH1_HUMAN	transmem	TM5	186	219	.	.	.	.
sp|P35367|HRH1_HUMAN	transmem	BW5	202	202	.	.	.	.
sp|P35367|HRH1_HUMAN	transmem	TM6	408	440	.	.	.	.
sp|P35367|HRH1_HUMAN	transmem	BW6	430	430	.	.	.	.
sp|P35367|HRH1_HUMAN	transmem	TM7	445	471	.	.	.	.
sp|P35367|HRH1_HUMAN	transmem	BW7	465	465	.	.	.	.
sp|P35368|ADA1B_HUMAN	transmem	TM1	43	72	.	.	.	.
sp|P35368|ADA1B_HUMAN	transmem	BW1	63	63	.	.	.	.
sp|P35368|ADA1B_HUMAN	transmem	TM2	79	107	.	.	.	.
sp|P35368|ADA1B_HUMAN	transmem	BW2	91	91	.	.	.	.
sp|P35368|ADA1B_HUMAN	transmem	TM3	115	148	.	.	.	.
sp|P35368|ADA1B_HUMAN	transmem	BW3	143	143	.	.	.	.
sp|P35368|ADA1B_HUMAN	transmem	TM4	159	183	.	.	.	.
sp|P35368|ADA1B_HUMAN	transmem	BW4	170	170	.	.	.	.
sp|P35368|ADA1B_HUMAN	transmem	TM5	199	232	.	.	.	.
sp|P35368|ADA1B_HUMAN	transmem	BW5	215	215	.	.	.	.
sp|P35368|ADA1B_HUMAN	transmem	TM6	287	319	.	.	.	.
sp|P35368|ADA1B_HUMAN	transmem	BW6	309	309	.	.	.	.
sp|P35368|ADA1B_HUMAN	transmem	TM7	325	351	.	.	.	.
sp|P35368|ADA1B_HUMAN	transmem	BW7	345	345	.	.	.	.
sp|P35408|PE2R4_HUMAN	transmem	TM1	15	44	.	.	.	.
sp|P35408|PE2R4_HUMAN	transmem	BW1	35	35	.	.	.	.
sp|P35408|PE2R4_HUMAN	transmem	TM2	53	81	.	.	.	.
sp|P35408|PE2R4_HUMAN	transmem	BW2	65	65	.	.	.	.
sp|P35408|PE2R4_HUMAN	transmem	TM3	89	122	.	.	.	.
sp|P35408|PE2R4_HUMAN	transmem	BW3	117	117	.	.	.	.
sp|P35408|PE2R4_HUMAN	transmem	TM4	133	157	.	.	.	.
sp|P35408|PE2R4_HUMAN	transmem	BW4	144	144	.	.	.	.
sp|P35408|PE2R4_HUMAN	transmem	TM5	177	210	.	.	.	.
sp|P35408|PE2R4_HUMAN	transmem	BW5	193	193	.	.	.	.
sp|P35408|PE2R4_HUMAN	transmem	TM6	265	297	.	.	.	.
sp|P35408|PE2R4_HUMAN	transmem	BW6	287	287	.	.	.	.
sp|P35408|PE2R4_HUMAN	transmem	TM7	306	332	.	.	.	.
sp|P35408|PE2R4_HUMAN	transmem	BW7	326	326	.	.	.	.
sp|P35462|DRD3_HUMAN	transmem	TM1	27	56	.	.	.	.
sp|P35462|DRD3_HUMAN	transmem	BW1	47	47	.	.	.	.
sp|P35462|DRD3_HUMAN	transmem	TM2	63	91	.	.	.	.
sp|P35462|DRD3_HUMAN	transmem	BW2	75	75	.	.	.	.
sp|P35462|DRD3_HUMAN	transmem	TM3	100	133	.	.	.	.
sp|P35462|DRD3_HUMAN	transmem	BW3	128	128	.	.	.	.
sp|P35462|DRD3_HUMAN	transmem	TM4	147	171	.	.	.	.
sp|P35462|DRD3_HUMAN	transmem	BW4	158	158	.	.	.	.
sp|P35462|DRD3_HUMAN	transmem	TM5	184	217	.	.	.	.
sp|P35462|DRD3_HUMAN	transmem	BW5	200	200	.	.	.	.
sp|P35462|DRD3_HUMAN	transmem	TM6	322	354	.	.	.	.
sp|P35462|DRD3_HUMAN	transmem	BW6	344	344	.	.	.	.
sp|P35462|DRD3_HUMAN	transmem	TM7	360	386	.	.	.	.
sp|P35462|DRD3_HUMAN	transmem	BW7	380	380	.	.	.	.
sp|P41595|5HT2B_HUMAN	transmem	TM1	52	81	.	.	.	.
sp|P41595|5HT2B_HUMAN	transmem	BW1	72	72	.	.	.	.
sp|P41595|5HT2B_HUMAN	transmem	TM2	88	116	.	.	.	.
sp|P41595|5HT2B_HUMAN	transmem	BW2	100	100	.	.	.	.
sp|P41595|5HT2B_HUMAN	transmem	TM3	125	158	.	.	.	.
sp|P41595|5HT2B_HUMAN	transmem	BW3	153	153	.	.	.	.
sp|P41595|5HT2B_HUMAN	transmem	TM4	169	193	.	.	.	.
sp|P41595|5HT2B_HUMAN	transmem	BW4	180	180	.	.	.	.
sp|P41595|5HT2B_HUMAN	transmem	TM5	213	246	.	.	.	.
sp|P41595|5HT2B_HUMAN	transmem	BW5	229	229	.	.	.	.
sp|P41595|5HT2B_HUMAN	transmem	TM6	317	349	.	.	.	.
sp|P41595|5HT2B_HUMAN	transmem	BW6	339	339	.	.	.	.
sp|P41595|5HT2B_HUMAN	transmem	TM7	357	383	.	.	.	.
sp|P41595|5HT2B_HUMAN	transmem	BW7	377	377	.	.	.	.
sp|P41968|MC3R_HUMAN	transmem	TM1	36	65	.	.	.	.
sp|P41968|MC3R_HUMAN	transmem	BW1	56	56	.	.	.	.
sp|P41968|MC3R_HUMAN	transmem	TM2	72	100	.	.	.	.
sp|P41968|MC3R_HUMAN	transmem	BW2	84	84	.	.	.	.
sp|P41968|MC3R_HUMAN	transmem	TM3	114	147	.	.	.	.
sp|P41968|MC3R_HUMAN	transmem	BW3	142	142	.	.	.	.
sp|P41968|MC3R_HUMAN	transmem	TM4	158	182	.	.	.	.
sp|P41968|MC3R_HUMAN	transmem	BW4	169	169	.	.	.	.
sp|P41968|MC3R_HUMAN	transmem	TM5	183	216	.	.	.	.
sp|P41968|MC3R_HUMAN	transmem	BW5	199	199	.	.	.	.
sp|P41968|MC3R_HUMAN	transmem	TM6	235	267	.	.	.	.
sp|P41968|MC3R_HUMAN	transmem	BW6	257	257	.	.	.	.
sp|P41968|MC3R_HUMAN	transmem	TM7	276	302	.	.	.	.
sp|P41968|MC3R_HUMAN	transmem	BW7	296	296	.	.	.	.
sp|P43088|PF2R_HUMAN	transmem	TM1	24	53	.	.	.	.
sp|P43088|PF2R_HUMAN	transmem	BW1	44	44	.	.	.	.
sp|P43088|PF2R_HUMAN	transmem	TM2	65	93	.	.	.	.
sp|P43088|PF2R_HUMAN	transmem	BW2	77	77	.	.	.	.
sp|P43088|PF2R_HUMAN	transmem	TM3	105	138	.	.	.	.
sp|P43088|PF2R_HUMAN	transmem	BW3	133	133	.	.	.	.
sp|P43088|PF2R_HUMAN	transmem	TM4	149	173	.	.	.	.
sp|P43088|PF2R_HUMAN	transmem	BW4	160	160	.	.	.	.
sp|P43088|PF2R_HUMAN	transmem	TM5	194	227	.	.	.	.
sp|P43088|PF2R_HUMAN	transmem	BW5	210	210	.	.	.	.
sp|P43088|PF2R_HUMAN	transmem	TM6	242	274	.	.	.	.
sp|P43088|PF2R_HUMAN	transmem	BW6	264	264	.	.	.	.
sp|P43088|PF2R_HUMAN	transmem	TM7	281	307	.	.	.	.
sp|P43088|PF2R_HUMAN	transmem	BW7	301	301	.	.	.	.
sp|P43115|PE2R3_HUMAN	transmem	TM1	46	75	.	.	.	.
sp|P43115|PE2R3_HUMAN	transmem	BW1	66	66	.	.	.	.
sp|P43115|PE2R3_HUMAN	transmem	TM2	87	115	.	.	.	.
sp|P43115|PE2R3_HUMAN	transmem	BW2	99	99	.	.	.	.
sp|P43115|PE2R3_HUMAN	transmem	TM3	127	160	.	.	.	.
sp|P43115|PE2R3_HUMAN	transmem	BW3	155	155	.	.	.	.
sp|P43115|PE2R3_HUMAN	transmem	TM4	171	195	.	.	.	.
sp|P43115|PE2R3_HUMAN	transmem	BW4	182	182	.	.	.	.
sp|P43115|PE2R3_HUMAN	transmem	TM5	223	256	.	.	.	.
sp|P43115|PE2R3_HUMAN	transmem	BW5	239	239	.	.	.	.
sp|P43115|PE2R3_HUMAN	transmem	TM6	275	307	.	.	.	.
sp|P43115|PE2R3_HUMAN	transmem	BW6	297	297	.	.	.	.
sp|P43115|PE2R3_HUMAN	transmem	TM7	323	349	.	.	.	.
sp|P43115|PE2R3_HUMAN	transmem	BW7	343	343	.	.	.	.
sp|P43116|PE2R2_HUMAN	transmem	TM1	19	48	.	.	.	.
sp|P43116|PE2R2_HUMAN	transmem	BW1	39	39	.	.	.	.
sp|P43116|PE2R2_HUMAN	transmem	TM2	66	94	.	.	.	.
sp|P43116|PE2R2_HUMAN	transmem	BW2	78	78	.	.	.	.
sp|P43116|PE2R2_HUMAN	transmem	TM3	106	139	.	.	.	.
sp|P43116|PE2R2_HUMAN	transmem	BW3	134	134	.	.	.	.
sp|P43116|PE2R2_HUMAN	transmem	TM4	150	174	.	.	.	.
sp|P43116|PE2R2_HUMAN	transmem	BW4	161	161	.	.	.	.
sp|P43116|PE2R2_HUMAN	transmem	TM5	189	222	.	.	.	.
sp|P43116|PE2R2_HUMAN	transmem	BW5	205	205	.	.	.	.
sp|P43116|PE2R2_HUMAN	transmem	TM6	257	289	.	.	.	.
sp|P43116|PE2R2_HUMAN	transmem	BW6	279	279	.	.	.	.
sp|P43116|PE2R2_HUMAN	transmem	TM7	292	318	.	.	.	.
sp|P43116|PE2R2_HUMAN	transmem	BW7	312	312	.	.	.	.
sp|P43119|PI2R_HUMAN	transmem	TM1	11	40	.	.	.	.
sp|P43119|PI2R_HUMAN	transmem	BW1	31	31	.	.	.	.
sp|P43119|PI2R_HUMAN	transmem	TM2	48	76	.	.	.	.
sp|P43119|PI2R_HUMAN	transmem	BW2	60	60	.	.	.	.
sp|P43119|PI2R_HUMAN	transmem	TM3	89	122	.	.	.	.
sp|P43119|PI2R_HUMAN	transmem	BW3	117	117	.	.	.	.
sp|P43119|PI2R_HUMAN	transmem	TM4	133	157	.	.	.	.
sp|P43119|PI2R_HUMAN	transmem	BW4	144	144	.	.	.	.
sp|P43119|PI2R_HUMAN	transmem	TM5	177	210	.	.	.	.
sp|P43119|PI2R_HUMAN	transmem	BW5	193	193	.	.	.	.
sp|P43119|PI2R_HUMAN	transmem	TM6	232	264	.	.	.	.
sp|P43119|PI2R_HUMAN	transmem	BW6	254	254	.	.	.	.
sp|P43119|PI2R_HUMAN	transmem	TM7	269	295	.	.	.	.
sp|P43119|PI2R_HUMAN	transmem	BW7	289	289	.	.	.	.
sp|P46089|GPR3_HUMAN	transmem	TM1	38	67	.	.	.	.
sp|P46089|GPR3_HUMAN	transmem	BW1	58	58	.	.	.	.
sp|P46089|GPR3_HUMAN	transmem	TM2	74	102	.	.	.	.
sp|P46089|GPR3_HUMAN	transmem	BW2	86	86	.	.	.	.
sp|P46089|GPR3_HUMAN	transmem	TM3	106	139	.	.	.	.
sp|P46089|GPR3_HUMAN	transmem	BW3	134	134	.	.	.	.
sp|P46089|GPR3_HUMAN	transmem	TM4	150	174	.	.	.	.
sp|P46089|GPR3_HUMAN	transmem	BW4	161	161	.	.	.	.
sp|P46089|GPR3_HUMAN	transmem	TM5	189	222	.	.	.	.
sp|P46089|GPR3_HUMAN	transmem	BW5	205	205	.	.	.	.
sp|P46089|GPR3_HUMAN	transmem	TM6	240	272	.	.	.	.
sp|P46089|GPR3_HUMAN	transmem	BW6	262	262	.	.	.	.
sp|P46089|GPR3_HUMAN	transmem	TM7	274	300	.	.	.	.
sp|P46089|GPR3_HUMAN	transmem	BW7	294	294	.	.	.	.
sp|P46095|GPR6_HUMAN	transmem	TM1	69	98	.	.	.	.
sp|P46095|GPR6_HUMAN	transmem	BW1	89	89	.	.	.	.
sp|P46095|GPR6_HUMAN	transmem	TM2	105	133	.	.	.	.
sp|P46095|GPR6_HUMAN	transmem	BW2	117	117	.	.	.	.
sp|P46095|GPR6_HUMAN	transmem	TM3	137	170	.	.	.	.
sp|P46095|GPR6_HUMAN	transmem	BW3	165	165	.	.	.	.
sp|P46095|GPR6_HUMAN	transmem	TM4	181	205	.	.	.	.
sp|P46095|GPR6_HUMAN	transmem	BW4	192	192	.	.	.	.
sp|P46095|GPR6_HUMAN	transmem	TM5	220	253	.	.	.	.
sp|P46095|GPR6_HUMAN	transmem	BW5	236	236	.	.	.	.
sp|P46095|GPR6_HUMAN	transmem	TM6	271	303	.	.	.	.
sp|P46095|GPR6_HUMAN	transmem	BW6	293	293	.	.	.	.
sp|P46095|GPR6_HUMAN	transmem	TM7	305	331	.	.	.	.
sp|P46095|GPR6_HUMAN	transmem	BW7	325	325	.	.	.	.
sp|P47775|GPR12_HUMAN	transmem	TM1	42	71	.	.	.	.
sp|P47775|GPR12_HUMAN	transmem	BW1	62	62	.	.	.	.
sp|P47775|GPR12_HUMAN	transmem	TM2	78	106	.	.	.	.
sp|P47775|GPR12_HUMAN	transmem	BW2	90	90	.	.	.	.
sp|P47775|GPR12_HUMAN	transmem	TM3	110	143	.	.	.	.
sp|P47775|GPR12_HUMAN	transmem	BW3	138	138	.	.	.	.
sp|P47775|GPR12_HUMAN	transmem	TM4	154	178	.	.	.	.
sp|P47775|GPR12_HUMAN	transmem	BW4	165	165	.	.	.	.
sp|P47775|GPR12_HUMAN	transmem	TM5	193	226	.	.	.	.
sp|P47775|GPR12_HUMAN	transmem	BW5	209	209	.	.	.	.
sp|P47775|GPR12_HUMAN	transmem	TM6	244	276	.	.	.	.
sp|P47775|GPR12_HUMAN	transmem	BW6	266	266	.	.	.	.
sp|P47775|GPR12_HUMAN	transmem	TM7	278	304	.	.	.	.
sp|P47775|GPR12_HUMAN	transmem	BW7	298	298	.	.	.	.
sp|P47898|5HT5A_HUMAN	transmem	TM1	38	67	.	.	.	.
sp|P47898|5HT5A_HUMAN	transmem	BW1	58	58	.	.	.	.
sp|P47898|5HT5A_HUMAN	transmem	TM2	74	102	.	.	.	.
sp|P47898|5HT5A_HUMAN	transmem	BW2	86	86	.	.	.	.
sp|P47898|5HT5A_HUMAN	transmem	TM3	111	144	.	.	.	.
sp|P47898|5HT5A_HUMAN	transmem	BW3	139	139	.	.	.	.
sp|P47898|5HT5A_HUMAN	transmem	TM4	155	179	.	.	.	.
sp|P47898|5HT5A_HUMAN	transmem	BW4	166	166	.	.	.	.
sp|P47898|5HT5A_HUMAN	transmem	TM5	196	229	.	.	.	.
sp|P47898|5HT5A_HUMAN	transmem	BW5	212	212	.	.	.	.
sp|P47898|5HT5A_HUMAN	transmem	TM6	278	310	.	.	.	.
sp|P47898|5HT5A_HUMAN	transmem	BW6	300	300	.	.	.	.
sp|P47898|5HT5A_HUMAN	transmem	TM7	315	341	.	.	.	.
sp|P47898|5HT5A_HUMAN	transmem	BW7	335	335	.	.	.	.
sp|P48039|MTR1A_HUMAN	transmem	TM1	25	54	.	.	.	.
sp|P48039|MTR1A_HUMAN	transmem	BW1	45	45	.	.	.	.
sp|P48039|MTR1A_HUMAN	transmem	TM2	61	89	.	.	.	.
sp|P48039|MTR1A_HUMAN	transmem	BW2	73	73	.	.	.	.
sp|P48039|MTR1A_HUMAN	transmem	TM3	97	130	.	.	.	.
sp|P48039|MTR1A_HUMAN	transmem	BW3	125	125	.	.	.	.
sp|P48039|MTR1A_HUMAN	transmem	TM4	141	165	.	.	.	.
sp|P48039|MTR1A_HUMAN	transmem	BW4	152	152	.	.	.	.
sp|P48039|MTR1A_HUMAN	transmem	TM5	183	216	.	.	.	.
sp|P48039|MTR1A_HUMAN	transmem	BW5	199	199	.	.	.	.
sp|P48039|MTR1A_HUMAN	transmem	TM6	231	263	.	.	.	.
sp|P48039|MTR1A_HUMAN	transmem	BW6	253	253	.	.	.	.
sp|P48039|MTR1A_HUMAN	transmem	TM7	272	298	.	.	.	.
sp|P48039|MTR1A_HUMAN	transmem	BW7	292	292	.	.	.	.
sp|P49286|MTR1B_HUMAN	transmem	TM1	38	67	.	.	.	.
sp|P49286|MTR1B_HUMAN	transmem	BW1	58	58	.	.	.	.
sp|P49286|MTR1B_HUMAN	transmem	TM2	74	102	.	.	.	.
sp|P49286|MTR1B_HUMAN	transmem	BW2	86	86	.	.	.	.
sp|P49286|MTR1B_HUMAN	transmem	TM3	110	143	.	.	.	.
sp|P49286|MTR1B_HUMAN	transmem	BW3	138	138	.	.	.	.
sp|P49286|MTR1B_HUMAN	transmem	TM4	154	178	.	.	.	.
sp|P49286|MTR1B_HUMAN	transmem	BW4	165	165	.	.	.	.
sp|P49286|MTR1B_HUMAN	transmem	TM5	196	229	.	.	.	.
sp|P49286|MTR1B_HUMAN	transmem	BW5	212	212	.	.	.	.
sp|P49286|MTR1B_HUMAN	transmem	TM6	244	276	.	.	.	.
sp|P49286|MTR1B_HUMAN	transmem	BW6	266	266	.	.	.	.
sp|P49286|MTR1B_HUMAN	transmem	TM7	285	311	.	.	.	.
sp|P49286|MTR1B_HUMAN	transmem	BW7	305	305	.	.	.	.
sp|P50406|5HT6R_HUMAN	transmem	TM1	24	53	.	.	.	.
sp|P50406|5HT6R_HUMAN	transmem	BW1	44	44	.	.	.	.
sp|P50406|5HT6R_HUMAN	transmem	TM2	60	88	.	.	.	.
sp|P50406|5HT6R_HUMAN	transmem	BW2	72	72	.	.	.	.
sp|P50406|5HT6R_HUMAN	transmem	TM3	96	129	.	.	.	.
sp|P50406|5HT6R_HUMAN	transmem	BW3	124	124	.	.	.	.
sp|P50406|5HT6R_HUMAN	transmem	TM4	140	164	.	.	.	.
sp|P50406|5HT6R_HUMAN	transmem	BW4	151	151	.	.	.	.
sp|P50406|5HT6R_HUMAN	transmem	TM5	184	217	.	.	.	.
sp|P50406|5HT6R_HUMAN	transmem	BW5	200	200	.	.	.	.
sp|P50406|5HT6R_HUMAN	transmem	TM6	261	293	.	.	.	.
sp|P50406|5HT6R_HUMAN	transmem	BW6	283	283	.	.	.	.
sp|P50406|5HT6R_HUMAN	transmem	TM7	297	323	.	.	.	.
sp|P50406|5HT6R_HUMAN	transmem	BW7	317	317	.	.	.	.
sp|Q01718|ACTHR_HUMAN	transmem	TM1	22	51	.	.	.	.
sp|Q01718|ACTHR_HUMAN	transmem	BW1	42	42	.	.	.	.
sp|Q01718|ACTHR_HUMAN	transmem	TM2	58	86	.	.	.	.
sp|Q01718|ACTHR_HUMAN	transmem	BW2	70	70	.	.	.	.
sp|Q01718|ACTHR_HUMAN	transmem	TM3	100	133	.	.	.	.
sp|Q01718|ACTHR_HUMAN	transmem	BW3	128	128	.	.	.	.
sp|Q01718|ACTHR_HUMAN	transmem	TM4	144	168	.	.	.	.
sp|Q01718|ACTHR_HUMAN	transmem	BW4	155	155	.	.	.	.
sp|Q01718|ACTHR_HUMAN	transmem	TM5	169	202	.	.	.	.
sp|Q01718|ACTHR_HUMAN	transmem	BW5	185	185	.	.	.	.
sp|Q01718|ACTHR_HUMAN	transmem	TM6	212	244	.	.	.	.
sp|Q01718|ACTHR_HUMAN	transmem	BW6	234	234	.	.	.	.
sp|Q01718|ACTHR_HUMAN	transmem	TM7	253	279	.	.	.	.
sp|Q01718|ACTHR_HUMAN	transmem	BW7	273	273	.	.	.	.
sp|Q01726|MSHR_HUMAN	transmem	TM1	36	65	.	.	.	.
sp|Q01726|MSHR_HUMAN	transmem	BW1	56	56	.	.	.	.
sp|Q01726|MSHR_HUMAN	transmem	TM2	72	100	.	.	.	.
sp|Q01726|MSHR_HUMAN	transmem	BW2	84	84	.	.	.	.
sp|Q01726|MSHR_HUMAN	transmem	TM3	114	147	.	.	.	.
sp|Q01726|MSHR_HUMAN	transmem	BW3	142	142	.	.	.	.
sp|Q01726|MSHR_HUMAN	transmem	TM4	158	182	.	.	.	.
sp|Q01726|MSHR_HUMAN	transmem	BW4	169	169	.	.	.	.
sp|Q01726|MSHR_HUMAN	transmem	TM5	183	216	.	.	.	.
sp|Q01726|MSHR_HUMAN	transmem	BW5	199	199	.	.	.	.
sp|Q01726|MSHR_HUMAN	transmem	TM6	234	266	.	.	.	.
sp|Q01726|MSHR_HUMAN	transmem	BW6	256	256	.	.	.	.
sp|Q01726|MSHR_HUMAN	transmem	TM7	275	301	.	.	.	.
sp|Q01726|MSHR_HUMAN	transmem	BW7	295	295	.	.	.	.
sp|Q13258|PD2R_HUMAN	transmem	TM1	14	43	.	.	.	.
sp|Q13258|PD2R_HUMAN	transmem	BW1	34	34	.	.	.	.
sp|Q13258|PD2R_HUMAN	transmem	TM2	60	88	.	.	.	.
sp|Q13258|PD2R_HUMAN	transmem	BW2	72	72	.	.	.	.
sp|Q13258|PD2R_HUMAN	transmem	TM3	102	135	.	.	.	.
sp|Q13258|PD2R_HUMAN	transmem	BW3	130	130	.	.	.	.
sp|Q13258|PD2R_HUMAN	transmem	TM4	146	170	.	.	.	.
sp|Q13258|PD2R_HUMAN	transmem	BW4	157	157	.	.	.	.
sp|Q13258|PD2R_HUMAN	transmem	TM5	192	225	.	.	.	.
sp|Q13258|PD2R_HUMAN	transmem	BW5	208	208	.	.	.	.
sp|Q13258|PD2R_HUMAN	transmem	TM6	258	290	.	.	.	.
sp|Q13258|PD2R_HUMAN	transmem	BW6	280	280	.	.	.	.
sp|Q13258|PD2R_HUMAN	transmem	TM7	300	326	.	.	.	.
sp|Q13258|PD2R_HUMAN	transmem	BW7	320	320	.	.	.	.
sp|Q13585|MTR1L_HUMAN	transmem	TM1	26	55	.	.	.	.
sp|Q13585|MTR1L_HUMAN	transmem	BW1	46	46	.	.	.	.
sp|Q13585|MTR1L_HUMAN	transmem	TM2	62	90	.	.	.	.
sp|Q13585|MTR1L_HUMAN	transmem	BW2	74	74	.	.	.	.
sp|Q13585|MTR1L_HUMAN	transmem	TM3	98	131	.	.	.	.
sp|Q13585|MTR1L_HUMAN	transmem	BW3	126	126	.	.	.	.
sp|Q13585|MTR1L_HUMAN	transmem	TM4	142	166	.	.	.	.
sp|Q13585|MTR1L_HUMAN	transmem	BW4	153	153	.	.	.	.
sp|Q13585|MTR1L_HUMAN	transmem	TM5	184	217	.	.	.	.
sp|Q13585|MTR1L_HUMAN	transmem	BW5	200	200	.	.	.	.
sp|Q13585|MTR1L_HUMAN	transmem	TM6	230	262	.	.	.	.
sp|Q13585|MTR1L_HUMAN	transmem	BW6	252	252	.	.	.	.
sp|Q13585|MTR1L_HUMAN	transmem	TM7	271	297	.	.	.	.
sp|Q13585|MTR1L_HUMAN	transmem	BW7	291	291	.	.	.	.
sp|Q13639|5HT4R_HUMAN	transmem	TM1	17	46	.	.	.	.
sp|Q13639|5HT4R_HUMAN	transmem	BW1	37	37	.	.	.	.
sp|Q13639|5HT4R_HUMAN	transmem	TM2	54	82	.	.	.	.
sp|Q13639|5HT4R_HUMAN	transmem	BW2	66	66	.	.	.	.
sp|Q13639|5HT4R_HUMAN	transmem	TM3	90	123	.	.	.	.
sp|Q13639|5HT4R_HUMAN	transmem	BW3	118	118	.	.	.	.
sp|Q13639|5HT4R_HUMAN	transmem	TM4	135	159	.	.	.	.
sp|Q13639|5HT4R_HUMAN	transmem	BW4	146	146	.	.	.	.
sp|Q13639|5HT4R_HUMAN	transmem	TM5	188	221	.	.	.	.
sp|Q13639|5HT4R_HUMAN	transmem	BW5	204	204	.	.	.	.
sp|Q13639|5HT4R_HUMAN	transmem	TM6	252	284	.	.	.	.
sp|Q13639|5HT4R_HUMAN	transmem	BW6	274	274	.	.	.	.
sp|Q13639|5HT4R_HUMAN	transmem	TM7	289	315	.	.	.	.
sp|Q13639|5HT4R_HUMAN	transmem	BW7	309	309	.	.	.	.
sp|Q8NDV2|GPR26_HUMAN	transmem	TM1	3	32	.	.	.	.
sp|Q8NDV2|GPR26_HUMAN	transmem	BW1	23	23	.	.	.	.
sp|Q8NDV2|GPR26_HUMAN	transmem	TM2	40	68	.	.	.	.
sp|Q8NDV2|GPR26_HUMAN	transmem	BW2	52	52	.	.	.	.
sp|Q8NDV2|GPR26_HUMAN	transmem	TM3	76	109	.	.	.	.
sp|Q8NDV2|GPR26_HUMAN	transmem	BW3	104	104	.	.	.	.
sp|Q8NDV2|GPR26_HUMAN	transmem	TM4	120	144	.	.	.	.
sp|Q8NDV2|GPR26_HUMAN	transmem	BW4	131	131	.	.	.	.
sp|Q8NDV2|GPR26_HUMAN	transmem	TM5	168	201	.	.	.	.
sp|Q8NDV2|GPR26_HUMAN	transmem	BW5	184	184	.	.	.	.
sp|Q8NDV2|GPR26_HUMAN	transmem	TM6	234	266	.	.	.	.
sp|Q8NDV2|GPR26_HUMAN	transmem	BW6	256	256	.	.	.	.
sp|Q8NDV2|GPR26_HUMAN	transmem	TM7	271	297	.	.	.	.
sp|Q8NDV2|GPR26_HUMAN	transmem	BW7	291	291	.	.	.	.
sp|Q92633|LPAR1_HUMAN	transmem	TM1	47	76	.	.	.	.
sp|Q92633|LPAR1_HUMAN	transmem	BW1	67	67	.	.	.	.
sp|Q92633|LPAR1_HUMAN	transmem	TM2	83	111	.	.	.	.
sp|Q92633|LPAR1_HUMAN	transmem	BW2	95	95	.	.	.	.
sp|Q92633|LPAR1_HUMAN	transmem	TM3	118	151	.	.	.	.
sp|Q92633|LPAR1_HUMAN	transmem	BW3	146	146	.	.	.	.
sp|Q92633|LPAR1_HUMAN	transmem	TM4	161	185	.	.	.	.
sp|Q92633|LPAR1_HUMAN	transmem	BW4	172	172	.	.	.	.
sp|Q92633|LPAR1_HUMAN	transmem	TM5	201	234	.	.	.	.
sp|Q92633|LPAR1_HUMAN	transmem	BW5	217	217	.	.	.	.
sp|Q92633|LPAR1_HUMAN	transmem	TM6	251	283	.	.	.	.
sp|Q92633|LPAR1_HUMAN	transmem	BW6	273	273	.	.	.	.
sp|Q92633|LPAR1_HUMAN	transmem	TM7	288	314	.	.	.	.
sp|Q92633|LPAR1_HUMAN	transmem	BW7	308	308	.	.	.	.
sp|Q969N4|TAAR8_HUMAN	transmem	TM1	29	58	.	.	.	.
sp|Q969N4|TAAR8_HUMAN	transmem	BW1	49	49	.	.	.	.
sp|Q969N4|TAAR8_HUMAN	transmem	TM2	65	93	.	.	.	.
sp|Q969N4|TAAR8_HUMAN	transmem	BW2	77	77	.	.	.	.
sp|Q969N4|TAAR8_HUMAN	transmem	TM3	101	134	.	.	.	.
sp|Q969N4|TAAR8_HUMAN	transmem	BW3	129	129	.	.	.	.
sp|Q969N4|TAAR8_HUMAN	transmem	TM4	145	169	.	.	.	.
sp|Q969N4|TAAR8_HUMAN	transmem	BW4	156	156	.	.	.	.
sp|Q969N4|TAAR8_HUMAN	transmem	TM5	192	225	.	.	.	.
sp|Q969N4|TAAR8_HUMAN	transmem	BW5	208	208	.	.	.	.
sp|Q969N4|TAAR8_HUMAN	transmem	TM6	250	282	.	.	.	.
sp|Q969N4|TAAR8_HUMAN	transmem	BW6	272	272	.	.	.	.
sp|Q969N4|TAAR8_HUMAN	transmem	TM7	287	313	.	.	.	.
sp|Q969N4|TAAR8_HUMAN	transmem	BW7	307	307	.	.	.	.
sp|Q96P69|GPR78_HUMAN	transmem	TM1	3	32	.	.	.	.
sp|Q96P69|GPR78_HUMAN	transmem	BW1	23	23	.	.	.	.
sp|Q96P69|GPR78_HUMAN	transmem	TM2	40	68	.	.	.	.
sp|Q96P69|GPR78_HUMAN	transmem	BW2	52	52	.	.	.	.
sp|Q96P69|GPR78_HUMAN	transmem	TM3	76	109	.	.	.	.
sp|Q96P69|GPR78_HUMAN	transmem	BW3	104	104	.	.	.	.
sp|Q96P69|GPR78_HUMAN	transmem	TM4	120	144	.	.	.	.
sp|Q96P69|GPR78_HUMAN	transmem	BW4	131	131	.	.	.	.
sp|Q96P69|GPR78_HUMAN	transmem	TM5	168	201	.	.	.	.
sp|Q96P69|GPR78_HUMAN	transmem	BW5	184	184	.	.	.	.
sp|Q96P69|GPR78_HUMAN	transmem	TM6	234	266	.	.	.	.
sp|Q96P69|GPR78_HUMAN	transmem	BW6	256	256	.	.	.	.
sp|Q96P69|GPR78_HUMAN	transmem	TM7	271	297	.	.	.	.
sp|Q96P69|GPR78_HUMAN	transmem	BW7	291	291	.	.	.	.
sp|Q96RI8|TAAR6_HUMAN	transmem	TM1	30	59	.	.	.	.
sp|Q96RI8|TAAR6_HUMAN	transmem	BW1	50	50	.	.	.	.
sp|Q96RI8|TAAR6_HUMAN	transmem	TM2	66	94	.	.	.	.
sp|Q96RI8|TAAR6_HUMAN	transmem	BW2	78	78	.	.	.	.
sp|Q96RI8|TAAR6_HUMAN	transmem	TM3	102	135	.	.	.	.
sp|Q96RI8|TAAR6_HUMAN	transmem	BW3	130	130	.	.	.	.
sp|Q96RI8|TAAR6_HUMAN	transmem	TM4	146	170	.	.	.	.
sp|Q96RI8|TAAR6_HUMAN	transmem	BW4	157	157	.	.	.	.
sp|Q96RI8|TAAR6_HUMAN	transmem	TM5	193	226	.	.	.	.
sp|Q96RI8|TAAR6_HUMAN	transmem	BW5	209	209	.	.	.	.
sp|Q96RI8|TAAR6_HUMAN	transmem	TM6	251	283	.	.	.	.
sp|Q96RI8|TAAR6_HUMAN	transmem	BW6	273	273	.	.	.	.
sp|Q96RI8|TAAR6_HUMAN	transmem	TM7	288	314	.	.	.	.
sp|Q96RI8|TAAR6_HUMAN	transmem	BW7	308	308	.	.	.	.
sp|Q96RI9|TAAR9_HUMAN	transmem	TM1	30	59	.	.	.	.
sp|Q96RI9|TAAR9_HUMAN	transmem	BW1	50	50	.	.	.	.
sp|Q96RI9|TAAR9_HUMAN	transmem	TM2	66	94	.	.	.	.
sp|Q96RI9|TAAR9_HUMAN	transmem	BW2	78	78	.	.	.	.
sp|Q96RI9|TAAR9_HUMAN	transmem	TM3	102	135	.	.	.	.
sp|Q96RI9|TAAR9_HUMAN	transmem	BW3	130	130	.	.	.	.
sp|Q96RI9|TAAR9_HUMAN	transmem	TM4	146	170	.	.	.	.
sp|Q96RI9|TAAR9_HUMAN	transmem	BW4	157	157	.	.	.	.
sp|Q96RI9|TAAR9_HUMAN	transmem	TM5	193	226	.	.	.	.
sp|Q96RI9|TAAR9_HUMAN	transmem	BW5	209	209	.	.	.	.
sp|Q96RI9|TAAR9_HUMAN	transmem	TM6	251	283	.	.	.	.
sp|Q96RI9|TAAR9_HUMAN	transmem	BW6	273	273	.	.	.	.
sp|Q96RI9|TAAR9_HUMAN	transmem	TM7	288	314	.	.	.	.
sp|Q96RI9|TAAR9_HUMAN	transmem	BW7	308	308	.	.	.	.
sp|Q96RJ0|TAAR1_HUMAN	transmem	TM1	21	50	.	.	.	.
sp|Q96RJ0|TAAR1_HUMAN	transmem	BW1	41	41	.	.	.	.
sp|Q96RJ0|TAAR1_HUMAN	transmem	TM2	57	85	.	.	.	.
sp|Q96RJ0|TAAR1_HUMAN	transmem	BW2	69	69	.	.	.	.
sp|Q96RJ0|TAAR1_HUMAN	transmem	TM3	93	126	.	.	.	.
sp|Q96RJ0|TAAR1_HUMAN	transmem	BW3	121	121	.	.	.	.
sp|Q96RJ0|TAAR1_HUMAN	transmem	TM4	137	161	.	.	.	.
sp|Q96RJ0|TAAR1_HUMAN	transmem	BW4	148	148	.	.	.	.
sp|Q96RJ0|TAAR1_HUMAN	transmem	TM5	186	219	.	.	.	.
sp|Q96RJ0|TAAR1_HUMAN	transmem	BW5	202	202	.	.	.	.
sp|Q96RJ0|TAAR1_HUMAN	transmem	TM6	244	276	.	.	.	.
sp|Q96RJ0|TAAR1_HUMAN	transmem	BW6	266	266	.	.	.	.
sp|Q96RJ0|TAAR1_HUMAN	transmem	TM7	281	307	.	.	.	.
sp|Q96RJ0|TAAR1_HUMAN	transmem	BW7	301	301	.	.	.	.
sp|Q99500|S1PR3_HUMAN	transmem	TM1	37	66	.	.	.	.
sp|Q99500|S1PR3_HUMAN	transmem	BW1	57	57	.	.	.	.
sp|Q99500|S1PR3_HUMAN	transmem	TM2	73	101	.	.	.	.
sp|Q99500|S1PR3_HUMAN	transmem	BW2	85	85	.	.	.	.
sp|Q99500|S1PR3_HUMAN	transmem	TM3	108	141	.	.	.	.
sp|Q99500|S1PR3_HUMAN	transmem	BW3	136	136	.	.	.	.
sp|Q99500|S1PR3_HUMAN	transmem	TM4	151	175	.	.	.	.
sp|Q99500|S1PR3_HUMAN	transmem	BW4	162	162	.	.	.	.
sp|Q99500|S1PR3_HUMAN	transmem	TM5	191	224	.	.	.	.
sp|Q99500|S1PR3_HUMAN	transmem	BW5	207	207	.	.	.	.
sp|Q99500|S1PR3_HUMAN	transmem	TM6	236	268	.	.	.	.
sp|Q99500|S1PR3_HUMAN	transmem	BW6	258	258	.	.	.	.
sp|Q99500|S1PR3_HUMAN	transmem	TM7	275	301	.	.	.	.
sp|Q99500|S1PR3_HUMAN	transmem	BW7	295	295	.	.	.	.
sp|Q99679|GPR21_HUMAN	transmem	TM1	26	55	.	.	.	.
sp|Q99679|GPR21_HUMAN	transmem	BW1	46	46	.	.	.	.
sp|Q99679|GPR21_HUMAN	transmem	TM2	63	91	.	.	.	.
sp|Q99679|GPR21_HUMAN	transmem	BW2	75	75	.	.	.	.
sp|Q99679|GPR21_HUMAN	transmem	TM3	99	132	.	.	.	.
sp|Q99679|GPR21_HUMAN	transmem	BW3	127	127	.	.	.	.
sp|Q99679|GPR21_HUMAN	transmem	TM4	143	167	.	.	.	.
sp|Q99679|GPR21_HUMAN	transmem	BW4	154	154	.	.	.	.
sp|Q99679|GPR21_HUMAN	transmem	TM5	187	220	.	.	.	.
sp|Q99679|GPR21_HUMAN	transmem	BW5	203	203	.	.	.	.
sp|Q99679|GPR21_HUMAN	transmem	TM6	245	277	.	.	.	.
sp|Q99679|GPR21_HUMAN	transmem	BW6	267	267	.	.	.	.
sp|Q99679|GPR21_HUMAN	transmem	TM7	281	307	.	.	.	.
sp|Q99679|GPR21_HUMAN	transmem	BW7	301	301	.	.	.	.
sp|Q9BZJ7|GPR62_HUMAN	transmem	TM1	12	41	.	.	.	.
sp|Q9BZJ7|GPR62_HUMAN	transmem	BW1	32	32	.	.	.	.
sp|Q9BZJ7|GPR62_HUMAN	transmem	TM2	46	74	.	.	.	.
sp|Q9BZJ7|GPR62_HUMAN	transmem	BW2	58	58	.	.	.	.
sp|Q9BZJ7|GPR62_HUMAN	transmem	TM3	85	118	.	.	.	.
sp|Q9BZJ7|GPR62_HUMAN	transmem	BW3	113	113	.	.	.	.
sp|Q9BZJ7|GPR62_HUMAN	transmem	TM4	126	150	.	.	.	.
sp|Q9BZJ7|GPR62_HUMAN	transmem	BW4	137	137	.	.	.	.
sp|Q9BZJ7|GPR62_HUMAN	transmem	TM5	168	201	.	.	.	.
sp|Q9BZJ7|GPR62_HUMAN	transmem	BW5	184	184	.	.	.	.
sp|Q9BZJ7|GPR62_HUMAN	transmem	TM6	234	266	.	.	.	.
sp|Q9BZJ7|GPR62_HUMAN	transmem	BW6	256	256	.	.	.	.
sp|Q9BZJ7|GPR62_HUMAN	transmem	TM7	267	293	.	.	.	.
sp|Q9BZJ7|GPR62_HUMAN	transmem	BW7	287	287	.	.	.	.
sp|Q9BZJ8|GPR61_HUMAN	transmem	TM1	40	69	.	.	.	.
sp|Q9BZJ8|GPR61_HUMAN	transmem	BW1	60	60	.	.	.	.
sp|Q9BZJ8|GPR61_HUMAN	transmem	TM2	74	102	.	.	.	.
sp|Q9BZJ8|GPR61_HUMAN	transmem	BW2	86	86	.	.	.	.
sp|Q9BZJ8|GPR61_HUMAN	transmem	TM3	112	145	.	.	.	.
sp|Q9BZJ8|GPR61_HUMAN	transmem	BW3	140	140	.	.	.	.
sp|Q9BZJ8|GPR61_HUMAN	transmem	TM4	156	180	.	.	.	.
sp|Q9BZJ8|GPR61_HUMAN	transmem	BW4	167	167	.	.	.	.
sp|Q9BZJ8|GPR61_HUMAN	transmem	TM5	204	237	.	.	.	.
sp|Q9BZJ8|GPR61_HUMAN	transmem	BW5	220	220	.	.	.	.
sp|Q9BZJ8|GPR61_HUMAN	transmem	TM6	280	312	.	.	.	.
sp|Q9BZJ8|GPR61_HUMAN	transmem	BW6	302	302	.	.	.	.
sp|Q9BZJ8|GPR61_HUMAN	transmem	TM7	318	344	.	.	.	.
sp|Q9BZJ8|GPR61_HUMAN	transmem	BW7	338	338	.	.	.	.
sp|Q9H1Y3|OPN3_HUMAN	transmem	TM1	39	68	.	.	.	.
sp|Q9H1Y3|OPN3_HUMAN	transmem	BW1	59	59	.	.	.	.
sp|Q9H1Y3|OPN3_HUMAN	transmem	TM2	75	103	.	.	.	.
sp|Q9H1Y3|OPN3_HUMAN	transmem	BW2	87	87	.	.	.	.
sp|Q9H1Y3|OPN3_HUMAN	transmem	TM3	111	144	.	.	.	.
sp|Q9H1Y3|OPN3_HUMAN	transmem	BW3	139	139	.	.	.	.
sp|Q9H1Y3|OPN3_HUMAN	transmem	TM4	151	175	.	.	.	.
sp|Q9H1Y3|OPN3_HUMAN	transmem	BW4	162	162	.	.	.	.
sp|Q9H1Y3|OPN3_HUMAN	transmem	TM5	198	231	.	.	.	.
sp|Q9H1Y3|OPN3_HUMAN	transmem	BW5	214	214	.	.	.	.
sp|Q9H1Y3|OPN3_HUMAN	transmem	TM6	248	280	.	.	.	.
sp|Q9H1Y3|OPN3_HUMAN	transmem	BW6	270	270	.	.	.	.
sp|Q9H1Y3|OPN3_HUMAN	transmem	TM7	286	312	.	.	.	.
sp|Q9H1Y3|OPN3_HUMAN	transmem	BW7	306	306	.	.	.	.
sp|Q9H228|S1PR5_HUMAN	transmem	TM1	34	63	.	.	.	.
sp|Q9H228|S1PR5_HUMAN	transmem	BW1	54	54	.	.	.	.
sp|Q9H228|S1PR5_HUMAN	transmem	TM2	70	98	.	.	.	.
sp|Q9H228|S1PR5_HUMAN	transmem	BW2	82	82	.	.	.	.
sp|Q9H228|S1PR5_HUMAN	transmem	TM3	105	138	.	.	.	.
sp|Q9H228|S1PR5_HUMAN	transmem	BW3	133	133	.	.	.	.
sp|Q9H228|S1PR5_HUMAN	transmem	TM4	148	172	.	.	.	.
sp|Q9H228|S1PR5_HUMAN	transmem	BW4	159	159	.	.	.	.
sp|Q9H228|S1PR5_HUMAN	transmem	TM5	188	221	.	.	.	.
sp|Q9H228|S1PR5_HUMAN	transmem	BW5	204	204	.	.	.	.
sp|Q9H228|S1PR5_HUMAN	transmem	TM6	244	276	.	.	.	.
sp|Q9H228|S1PR5_HUMAN	transmem	BW6	266	266	.	.	.	.
sp|Q9H228|S1PR5_HUMAN	transmem	TM7	283	309	.	.	.	.
sp|Q9H228|S1PR5_HUMAN	transmem	BW7	303	303	.	.	.	.
sp|Q9H3N8|HRH4_HUMAN	transmem	TM1	13	42	.	.	.	.
sp|Q9H3N8|HRH4_HUMAN	transmem	BW1	33	33	.	.	.	.
sp|Q9H3N8|HRH4_HUMAN	transmem	TM2	49	77	.	.	.	.
sp|Q9H3N8|HRH4_HUMAN	transmem	BW2	61	61	.	.	.	.
sp|Q9H3N8|HRH4_HUMAN	transmem	TM3	84	117	.	.	.	.
sp|Q9H3N8|HRH4_HUMAN	transmem	BW3	112	112	.	.	.	.
sp|Q9H3N8|HRH4_HUMAN	transmem	TM4	129	153	.	.	.	.
sp|Q9H3N8|HRH4_HUMAN	transmem	BW4	140	140	.	.	.	.
sp|Q9H3N8|HRH4_HUMAN	transmem	TM5	170	203	.	.	.	.
sp|Q9H3N8|HRH4_HUMAN	transmem	BW5	186	186	.	.	.	.
sp|Q9H3N8|HRH4_HUMAN	transmem	TM6	296	328	.	.	.	.
sp|Q9H3N8|HRH4_HUMAN	transmem	BW6	318	318	.	.	.	.
sp|Q9H3N8|HRH4_HUMAN	transmem	TM7	335	361	.	.	.	.
sp|Q9H3N8|HRH4_HUMAN	transmem	BW7	355	355	.	.	.	.
sp|Q9HBW0|LPAR2_HUMAN	transmem	TM1	30	59	.	.	.	.
sp|Q9HBW0|LPAR2_HUMAN	transmem	BW1	50	50	.	.	.	.
sp|Q9HBW0|LPAR2_HUMAN	transmem	TM2	66	94	.	.	.	.
sp|Q9HBW0|LPAR2_HUMAN	transmem	BW2	78	78	.	.	.	.
sp|Q9HBW0|LPAR2_HUMAN	transmem	TM3	101	134	.	.	.	.
sp|Q9HBW0|LPAR2_HUMAN	transmem	BW3	129	129	.	.	.	.
sp|Q9HBW0|LPAR2_HUMAN	transmem	TM4	144	168	.	.	.	.
sp|Q9HBW0|LPAR2_HUMAN	transmem	BW4	155	155	.	.	.	.
sp|Q9HBW0|LPAR2_HUMAN	transmem	TM5	184	217	.	.	.	.
sp|Q9HBW0|LPAR2_HUMAN	transmem	BW5	200	200	.	.	.	.
sp|Q9HBW0|LPAR2_HUMAN	transmem	TM6	234	266	.	.	.	.
sp|Q9HBW0|LPAR2_HUMAN	transmem	BW6	256	256	.	.	.	.
sp|Q9HBW0|LPAR2_HUMAN	transmem	TM7	272	298	.	.	.	.
sp|Q9HBW0|LPAR2_HUMAN	transmem	BW7	292	292	.	.	.	.
sp|Q9P1P4|TAAR3_HUMAN	transmem	TM1	29	58	.	.	.	.
sp|Q9P1P4|TAAR3_HUMAN	transmem	BW1	49	49	.	.	.	.
sp|Q9P1P4|TAAR3_HUMAN	transmem	TM2	65	93	.	.	.	.
sp|Q9P1P4|TAAR3_HUMAN	transmem	BW2	77	77	.	.	.	.
sp|Q9P1P4|TAAR3_HUMAN	transmem	TM3	101	134	.	.	.	.
sp|Q9P1P4|TAAR3_HUMAN	transmem	BW3	129	129	.	.	.	.
sp|Q9P1P4|TAAR3_HUMAN	transmem	TM4	145	169	.	.	.	.
sp|Q9P1P4|TAAR3_HUMAN	transmem	BW4	156	156	.	.	.	.
sp|Q9P1P4|TAAR3_HUMAN	transmem	TM5	193	226	.	.	.	.
sp|Q9P1P4|TAAR3_HUMAN	transmem	BW5	209	209	.	.	.	.
sp|Q9P1P4|TAAR3_HUMAN	transmem	TM6	249	281	.	.	.	.
sp|Q9P1P4|TAAR3_HUMAN	transmem	BW6	271	271	.	.	.	.
sp|Q9P1P4|TAAR3_HUMAN	transmem	TM7	286	312	.	.	.	.
sp|Q9P1P4|TAAR3_HUMAN	transmem	BW7	306	306	.	.	.	.
sp|Q9P1P5|TAAR2_HUMAN	transmem	TM1	41	70	.	.	.	.
sp|Q9P1P5|TAAR2_HUMAN	transmem	BW1	61	61	.	.	.	.
sp|Q9P1P5|TAAR2_HUMAN	transmem	TM2	77	105	.	.	.	.
sp|Q9P1P5|TAAR2_HUMAN	transmem	BW2	89	89	.	.	.	.
sp|Q9P1P5|TAAR2_HUMAN	transmem	TM3	113	146	.	.	.	.
sp|Q9P1P5|TAAR2_HUMAN	transmem	BW3	141	141	.	.	.	.
sp|Q9P1P5|TAAR2_HUMAN	transmem	TM4	157	181	.	.	.	.
sp|Q9P1P5|TAAR2_HUMAN	transmem	BW4	168	168	.	.	.	.
sp|Q9P1P5|TAAR2_HUMAN	transmem	TM5	205	238	.	.	.	.
sp|Q9P1P5|TAAR2_HUMAN	transmem	BW5	221	221	.	.	.	.
sp|Q9P1P5|TAAR2_HUMAN	transmem	TM6	255	287	.	.	.	.
sp|Q9P1P5|TAAR2_HUMAN	transmem	BW6	277	277	.	.	.	.
sp|Q9P1P5|TAAR2_HUMAN	transmem	TM7	292	318	.	.	.	.
sp|Q9P1P5|TAAR2_HUMAN	transmem	BW7	312	312	.	.	.	.
sp|Q9UBY5|LPAR3_HUMAN	transmem	TM1	28	57	.	.	.	.
sp|Q9UBY5|LPAR3_HUMAN	transmem	BW1	48	48	.	.	.	.
sp|Q9UBY5|LPAR3_HUMAN	transmem	TM2	64	92	.	.	.	.
sp|Q9UBY5|LPAR3_HUMAN	transmem	BW2	76	76	.	.	.	.
sp|Q9UBY5|LPAR3_HUMAN	transmem	TM3	99	132	.	.	.	.
sp|Q9UBY5|LPAR3_HUMAN	transmem	BW3	127	127	.	.	.	.
sp|Q9UBY5|LPAR3_HUMAN	transmem	TM4	142	166	.	.	.	.
sp|Q9UBY5|LPAR3_HUMAN	transmem	BW4	153	153	.	.	.	.
sp|Q9UBY5|LPAR3_HUMAN	transmem	TM5	182	215	.	.	.	.
sp|Q9UBY5|LPAR3_HUMAN	transmem	BW5	198	198	.	.	.	.
sp|Q9UBY5|LPAR3_HUMAN	transmem	TM6	232	264	.	.	.	.
sp|Q9UBY5|LPAR3_HUMAN	transmem	BW6	254	254	.	.	.	.
sp|Q9UBY5|LPAR3_HUMAN	transmem	TM7	270	296	.	.	.	.
sp|Q9UBY5|LPAR3_HUMAN	transmem	BW7	290	290	.	.	.	.
sp|Q9UHM6|OPN4_HUMAN	transmem	TM1	68	97	.	.	.	.
sp|Q9UHM6|OPN4_HUMAN	transmem	BW1	88	88	.	.	.	.
sp|Q9UHM6|OPN4_HUMAN	transmem	TM2	104	132	.	.	.	.
sp|Q9UHM6|OPN4_HUMAN	transmem	BW2	116	116	.	.	.	.
sp|Q9UHM6|OPN4_HUMAN	transmem	TM3	140	173	.	.	.	.
sp|Q9UHM6|OPN4_HUMAN	transmem	BW3	168	168	.	.	.	.
sp|Q9UHM6|OPN4_HUMAN	transmem	TM4	184	208	.	.	.	.
sp|Q9UHM6|OPN4_HUMAN	transmem	BW4	195	195	.	.	.	.
sp|Q9UHM6|OPN4_HUMAN	transmem	TM5	231	264	.	.	.	.
sp|Q9UHM6|OPN4_HUMAN	transmem	BW5	247	247	.	.	.	.
sp|Q9UHM6|OPN4_HUMAN	transmem	TM6	289	321	.	.	.	.
sp|Q9UHM6|OPN4_HUMAN	transmem	BW6	311	311	.	.	.	.
sp|Q9UHM6|OPN4_HUMAN	transmem	TM7	327	353	.	.	.	.
sp|Q9UHM6|OPN4_HUMAN	transmem	BW7	347	347	.	.	.	.
sp|Q9Y2T5|GPR52_HUMAN	transmem	TM1	38	67	.	.	.	.
sp|Q9Y2T5|GPR52_HUMAN	transmem	BW1	58	58	.	.	.	.
sp|Q9Y2T5|GPR52_HUMAN	transmem	TM2	75	103	.	.	.	.
sp|Q9Y2T5|GPR52_HUMAN	transmem	BW2	87	87	.	.	.	.
sp|Q9Y2T5|GPR52_HUMAN	transmem	TM3	111	144	.	.	.	.
sp|Q9Y2T5|GPR52_HUMAN	transmem	BW3	139	139	.	.	.	.
sp|Q9Y2T5|GPR52_HUMAN	transmem	TM4	155	179	.	.	.	.
sp|Q9Y2T5|GPR52_HUMAN	transmem	BW4	166	166	.	.	.	.
sp|Q9Y2T5|GPR52_HUMAN	transmem	TM5	199	232	.	.	.	.
sp|Q9Y2T5|GPR52_HUMAN	transmem	BW5	215	215	.	.	.	.
sp|Q9Y2T5|GPR52_HUMAN	transmem	TM6	258	290	.	.	.	.
sp|Q9Y2T5|GPR52_HUMAN	transmem	BW6	280	280	.	.	.	.
sp|Q9Y2T5|GPR52_HUMAN	transmem	TM7	294	320	.	.	.	.
sp|Q9Y2T5|GPR52_HUMAN	transmem	BW7	314	314	.	.	.	.
sp|Q9Y5N1|HRH3_HUMAN	transmem	TM1	32	61	.	.	.	.
sp|Q9Y5N1|HRH3_HUMAN	transmem	BW1	52	52	.	.	.	.
sp|Q9Y5N1|HRH3_HUMAN	transmem	TM2	68	96	.	.	.	.
sp|Q9Y5N1|HRH3_HUMAN	transmem	BW2	80	80	.	.	.	.
sp|Q9Y5N1|HRH3_HUMAN	transmem	TM3	104	137	.	.	.	.
sp|Q9Y5N1|HRH3_HUMAN	transmem	BW3	132	132	.	.	.	.
sp|Q9Y5N1|HRH3_HUMAN	transmem	TM4	149	173	.	.	.	.
sp|Q9Y5N1|HRH3_HUMAN	transmem	BW4	160	160	.	.	.	.
sp|Q9Y5N1|HRH3_HUMAN	transmem	TM5	194	227	.	.	.	.
sp|Q9Y5N1|HRH3_HUMAN	transmem	BW5	210	210	.	.	.	.
sp|Q9Y5N1|HRH3_HUMAN	transmem	TM6	351	383	.	.	.	.
sp|Q9Y5N1|HRH3_HUMAN	transmem	BW6	373	373	.	.	.	.
sp|Q9Y5N1|HRH3_HUMAN	transmem	TM7	389	415	.	.	.	.
sp|Q9Y5N1|HRH3_HUMAN	transmem	BW7	409	409	.	.	.	.
sp|O15354|GPR37_HUMAN	transmem	TM1	258	287	.	.	.	.
sp|O15354|GPR37_HUMAN	transmem	BW1	278	278	.	.	.	.
sp|O15354|GPR37_HUMAN	transmem	TM2	294	322	.	.	.	.
sp|O15354|GPR37_HUMAN	transmem	BW2	306	306	.	.	.	.
sp|O15354|GPR37_HUMAN	transmem	TM3	330	363	.	.	.	.
sp|O15354|GPR37_HUMAN	transmem	BW3	358	358	.	.	.	.
sp|O15354|GPR37_HUMAN	transmem	TM4	375	399	.	.	.	.
sp|O15354|GPR37_HUMAN	transmem	BW4	386	386	.	.	.	.
sp|O15354|GPR37_HUMAN	transmem	TM5	437	470	.	.	.	.
sp|O15354|GPR37_HUMAN	transmem	BW5	453	453	.	.	.	.
sp|O15354|GPR37_HUMAN	transmem	TM6	484	516	.	.	.	.
sp|O15354|GPR37_HUMAN	transmem	BW6	506	506	.	.	.	.
sp|O15354|GPR37_HUMAN	transmem	TM7	525	551	.	.	.	.
sp|O15354|GPR37_HUMAN	transmem	BW7	545	545	.	.	.	.
sp|O43193|MTLR_HUMAN	transmem	TM1	36	65	.	.	.	.
sp|O43193|MTLR_HUMAN	transmem	BW1	56	56	.	.	.	.
sp|O43193|MTLR_HUMAN	transmem	TM2	72	100	.	.	.	.
sp|O43193|MTLR_HUMAN	transmem	BW2	84	84	.	.	.	.
sp|O43193|MTLR_HUMAN	transmem	TM3	108	141	.	.	.	.
sp|O43193|MTLR_HUMAN	transmem	BW3	136	136	.	.	.	.
sp|O43193|MTLR_HUMAN	transmem	TM4	152	176	.	.	.	.
sp|O43193|MTLR_HUMAN	transmem	BW4	163	163	.	.	.	.
sp|O43193|MTLR_HUMAN	transmem	TM5	243	276	.	.	.	.
sp|O43193|MTLR_HUMAN	transmem	BW5	259	259	.	.	.	.
sp|O43193|MTLR_HUMAN	transmem	TM6	291	323	.	.	.	.
sp|O43193|MTLR_HUMAN	transmem	BW6	313	313	.	.	.	.
sp|O43193|MTLR_HUMAN	transmem	TM7	332	358	.	.	.	.
sp|O43193|MTLR_HUMAN	transmem	BW7	352	352	.	.	.	.
sp|O43613|OX1R_HUMAN	transmem	TM1	44	73	.	.	.	.
sp|O43613|OX1R_HUMAN	transmem	BW1	64	64	.	.	.	.
sp|O43613|OX1R_HUMAN	transmem	TM2	80	108	.	.	.	.
sp|O43613|OX1R_HUMAN	transmem	BW2	92	92	.	.	.	.
sp|O43613|OX1R_HUMAN	transmem	TM3	116	149	.	.	.	.
sp|O43613|OX1R_HUMAN	transmem	BW3	144	144	.	.	.	.
sp|O43613|OX1R_HUMAN	transmem	TM4	158	182	.	.	.	.
sp|O43613|OX1R_HUMAN	transmem	BW4	169	169	.	.	.	.
sp|O43613|OX1R_HUMAN	transmem	TM5	211	244	.	.	.	.
sp|O43613|OX1R_HUMAN	transmem	BW5	227	227	.	.	.	.
sp|O43613|OX1R_HUMAN	transmem	TM6	291	323	.	.	.	.
sp|O43613|OX1R_HUMAN	transmem	BW6	313	313	.	.	.	.
sp|O43613|OX1R_HUMAN	transmem	TM7	335	361	.	.	.	.
sp|O43613|OX1R_HUMAN	transmem	BW7	355	355	.	.	.	.
sp|O43614|OX2R_HUMAN	transmem	TM1	52	81	.	.	.	.
sp|O43614|OX2R_HUMAN	transmem	BW1	72	72	.	.	.	.
sp|O43614|OX2R_HUMAN	transmem	TM2	88	116	.	.	.	.
sp|O43614|OX2R_HUMAN	transmem	BW2	100	100	.	.	.	.
sp|O43614|OX2R_HUMAN	transmem	TM3	124	157	.	.	.	.
sp|O43614|OX2R_HUMAN	transmem	BW3	152	152	.	.	.	.
sp|O43614|OX2R_HUMAN	transmem	TM4	166	190	.	.	.	.
sp|O43614|OX2R_HUMAN	transmem	BW4	177	177	.	.	.	.
sp|O43614|OX2R_HUMAN	transmem	TM5	219	252	.	.	.	.
sp|O43614|OX2R_HUMAN	transmem	BW5	235	235	.	.	.	.
sp|O43614|OX2R_HUMAN	transmem	TM6	297	329	.	.	.	.
sp|O43614|OX2R_HUMAN	transmem	BW6	319	319	.	.	.	.
sp|O43614|OX2R_HUMAN	transmem	TM7	341	367	.	.	.	.
sp|O43614|OX2R_HUMAN	transmem	BW7	361	361	.	.	.	.
sp|O60883|ETBR2_HUMAN	transmem	TM1	128	157	.	.	.	.
sp|O60883|ETBR2_HUMAN	transmem	BW1	148	148	.	.	.	.
sp|O60883|ETBR2_HUMAN	transmem	TM2	164	192	.	.	.	.
sp|O60883|ETBR2_HUMAN	transmem	BW2	176	176	.	.	.	.
sp|O60883|ETBR2_HUMAN	transmem	TM3	200	233	.	.	.	.
sp|O60883|ETBR2_HUMAN	transmem	BW3	228	228	.	.	.	.
sp|O60883|ETBR2_HUMAN	transmem	TM4	245	269	.	.	.	.
sp|O60883|ETBR2_HUMAN	transmem	BW4	256	256	.	.	.	.
sp|O60883|ETBR2_HUMAN	transmem	TM5	305	338	.	.	.	.
sp|O60883|ETBR2_HUMAN	transmem	BW5	321	321	.	.	.	.
sp|O60883|ETBR2_HUMAN	transmem	TM6	352	384	.	.	.	.
sp|O60883|ETBR2_HUMAN	transmem	BW6	374	374	.	.	.	.
sp|O60883|ETBR2_HUMAN	transmem	TM7	393	419	.	.	.	.
sp|O60883|ETBR2_HUMAN	transmem	BW7	413	413	.	.	.	.
sp|O95665|NTR2_HUMAN	transmem	TM1	30	59	.	.	.	.
sp|O95665|NTR2_HUMAN	transmem	BW1	50	50	.	.	.	.
sp|O95665|NTR2_HUMAN	transmem	TM2	67	95	.	.	.	.
sp|O95665|NTR2_HUMAN	transmem	BW2	79	79	.	.	.	.
sp|O95665|NTR2_HUMAN	transmem	TM3	105	138	.	.	.	.
sp|O95665|NTR2_HUMAN	transmem	BW3	133	133	.	.	.	.
sp|O95665|NTR2_HUMAN	transmem	TM4	149	173	.	.	.	.
sp|O95665|NTR2_HUMAN	transmem	BW4	160	160	.	.	.	.
sp|O95665|NTR2_HUMAN	transmem	TM5	202	235	.	.	.	.
sp|O95665|NTR2_HUMAN	transmem	BW5	218	218	.	.	.	.
sp|O95665|NTR2_HUMAN	transmem	TM6	290	322	.	.	.	.
sp|O95665|NTR2_HUMAN	transmem	BW6	312	312	.	.	.	.
sp|O95665|NTR2_HUMAN	transmem	TM7	335	361	.	.	.	.
sp|O95665|NTR2_HUMAN	transmem	BW7	355	355	.	.	.	.
sp|P21452|NK2R_HUMAN	transmem	TM1	31	60	.	.	.	.
sp|P21452|NK2R_HUMAN	transmem	BW1	51	51	.	.	.	.
sp|P21452|NK2R_HUMAN	transmem	TM2	67	95	.	.	.	.
sp|P21452|NK2R_HUMAN	transmem	BW2	79	79	.	.	.	.
sp|P21452|NK2R_HUMAN	transmem	TM3	103	136	.	.	.	.
sp|P21452|NK2R_HUMAN	transmem	BW3	131	131	.	.	.	.
sp|P21452|NK2R_HUMAN	transmem	TM4	145	169	.	.	.	.
sp|P21452|NK2R_HUMAN	transmem	BW4	156	156	.	.	.	.
sp|P21452|NK2R_HUMAN	transmem	TM5	193	226	.	.	.	.
sp|P21452|NK2R_HUMAN	transmem	BW5	209	209	.	.	.	.
sp|P21452|NK2R_HUMAN	transmem	TM6	243	275	.	.	.	.
sp|P21452|NK2R_HUMAN	transmem	BW6	265	265	.	.	.	.
sp|P21452|NK2R_HUMAN	transmem	TM7	284	310	.	.	.	.
sp|P21452|NK2R_HUMAN	transmem	BW7	304	304	.	.	.	.
sp|P24530|EDNRB_HUMAN	transmem	TM1	99	128	.	.	.	.
sp|P24530|EDNRB_HUMAN	transmem	BW1	119	119	.	.	.	.
sp|P24530|EDNRB_HUMAN	transmem	TM2	135	163	.	.	.	.
sp|P24530|EDNRB_HUMAN	transmem	BW2	147	147	.	.	.	.
sp|P24530|EDNRB_HUMAN	transmem	TM3	171	204	.	.	.	.
sp|P24530|EDNRB_HUMAN	transmem	BW3	199	199	.	.	.	.
sp|P24530|EDNRB_HUMAN	transmem	TM4	215	239	.	.	.	.
sp|P24530|EDNRB_HUMAN	transmem	BW4	226	226	.	.	.	.
sp|P24530|EDNRB_HUMAN	transmem	TM5	269	302	.	.	.	.
sp|P24530|EDNRB_HUMAN	transmem	BW5	285	285	.	.	.	.
sp|P24530|EDNRB_HUMAN	transmem	TM6	316	348	.	.	.	.
sp|P24530|EDNRB_HUMAN	transmem	BW6	338	338	.	.	.	.
sp|P24530|EDNRB_HUMAN	transmem	TM7	363	389	.	.	.	.
sp|P24530|EDNRB_HUMAN	transmem	BW7	383	383	.	.	.	.
sp|P25101|EDNRA_HUMAN	transmem	TM1	78	107	.	.	.	.
sp|P25101|EDNRA_HUMAN	transmem	BW1	98	98	.	.	.	.
sp|P25101|EDNRA_HUMAN	transmem	TM2	114	142	.	.	.	.
sp|P25101|EDNRA_HUMAN	transmem	BW2	126	126	.	.	.	.
sp|P25101|EDNRA_HUMAN	transmem	TM3	155	188	.	.	.	.
sp|P25101|EDNRA_HUMAN	transmem	BW3	183	183	.	.	.	.
sp|P25101|EDNRA_HUMAN	transmem	TM4	199	223	.	.	.	.
sp|P25101|EDNRA_HUMAN	transmem	BW4	210	210	.	.	.	.
sp|P25101|EDNRA_HUMAN	transmem	TM5	251	284	.	.	.	.
sp|P25101|EDNRA_HUMAN	transmem	BW5	267	267	.	.	.	.
sp|P25101|EDNRA_HUMAN	transmem	TM6	299	331	.	.	.	.
sp|P25101|EDNRA_HUMAN	transmem	BW6	321	321	.	.	.	.
sp|P25101|EDNRA_HUMAN	transmem	TM7	346	372	.	.	.	.
sp|P25101|EDNRA_HUMAN	transmem	BW7	366	366	.	.	.	.
sp|P25103|NK1R_HUMAN	transmem	TM1	30	59	.	.	.	.
sp|P25103|NK1R_HUMAN	transmem	BW1	50	50	.	.	.	.
sp|P25103|NK1R_HUMAN	transmem	TM2	66	94	.	.	.	.
sp|P25103|NK1R_HUMAN	transmem	BW2	78	78	.	.	.	.
sp|P25103|NK1R_HUMAN	transmem	TM3	102	135	.	.	.	.
sp|P25103|NK1R_HUMAN	transmem	BW3	130	130	.	.	.	.
sp|P25103|NK1R_HUMAN	transmem	TM4	144	168	.	.	.	.
sp|P25103|NK1R_HUMAN	transmem	BW4	155	155	.	.	.	.
sp|P25103|NK1R_HUMAN	transmem	TM5	192	225	.	.	.	.
sp|P25103|NK1R_HUMAN	transmem	BW5	208	208	.	.	.	.
sp|P25103|NK1R_HUMAN	transmem	TM6	241	273	.	.	.	.
sp|P25103|NK1R_HUMAN	transmem	BW6	263	263	.	.	.	.
sp|P25103|NK1R_HUMAN	transmem	TM7	282	308	.	.	.	.
sp|P25103|NK1R_HUMAN	transmem	BW7	302	302	.	.	.	.
sp|P25929|NPY1R_HUMAN	transmem	TM1	38	67	.	.	.	.
sp|P25929|NPY1R_HUMAN	transmem	BW1	58	58	.	.	.	.
sp|P25929|NPY1R_HUMAN	transmem	TM2	74	102	.	.	.	.
sp|P25929|NPY1R_HUMAN	transmem	BW2	86	86	.	.	.	.
sp|P25929|NPY1R_HUMAN	transmem	TM3	110	143	.	.	.	.
sp|P25929|NPY1R_HUMAN	transmem	BW3	138	138	.	.	.	.
sp|P25929|NPY1R_HUMAN	transmem	TM4	152	176	.	.	.	.
sp|P25929|NPY1R_HUMAN	transmem	BW4	163	163	.	.	.	.
sp|P25929|NPY1R_HUMAN	transmem	TM5	207	240	.	.	.	.
sp|P25929|NPY1R_HUMAN	transmem	BW5	223	223	.	.	.	.
sp|P25929|NPY1R_HUMAN	transmem	TM6	256	288	.	.	.	.
sp|P25929|NPY1R_HUMAN	transmem	BW6	278	278	.	.	.	.
sp|P25929|NPY1R_HUMAN	transmem	TM7	297	323	.	.	.	.
sp|P25929|NPY1R_HUMAN	transmem	BW7	317	317	.	.	.	.
sp|P28336|NMBR_HUMAN	transmem	TM1	41	70	.	.	.	.
sp|P28336|NMBR_HUMAN	transmem	BW1	61	61	.	.	.	.
sp|P28336|NMBR_HUMAN	transmem	TM2	77	105	.	.	.	.
sp|P28336|NMBR_HUMAN	transmem	BW2	89	89	.	.	.	.
sp|P28336|NMBR_HUMAN	transmem	TM3	113	146	.	.	.	.
sp|P28336|NMBR_HUMAN	transmem	BW3	141	141	.	.	.	.
sp|P28336|NMBR_HUMAN	transmem	TM4	157	181	.	.	.	.
sp|P28336|NMBR_HUMAN	transmem	BW4	168	168	.	.	.	.
sp|P28336|NMBR_HUMAN	transmem	TM5	208	241	.	.	.	.
sp|P28336|NMBR_HUMAN	transmem	BW5	224	224	.	.	.	.
sp|P28336|NMBR_HUMAN	transmem	TM6	259	291	.	.	.	.
sp|P28336|NMBR_HUMAN	transmem	BW6	281	281	.	.	.	.
sp|P28336|NMBR_HUMAN	transmem	TM7	301	327	.	.	.	.
sp|P28336|NMBR_HUMAN	transmem	BW7	321	321	.	.	.	.
sp|P29371|NK3R_HUMAN	transmem	TM1	83	112	.	.	.	.
sp|P29371|NK3R_HUMAN	transmem	BW1	103	103	.	.	.	.
sp|P29371|NK3R_HUMAN	transmem	TM2	119	147	.	.	.	.
sp|P29371|NK3R_HUMAN	transmem	BW2	131	131	.	.	.	.
sp|P29371|NK3R_HUMAN	transmem	TM3	155	188	.	.	.	.
sp|P29371|NK3R_HUMAN	transmem	BW3	183	183	.	.	.	.
sp|P29371|NK3R_HUMAN	transmem	TM4	197	221	.	.	.	.
sp|P29371|NK3R_HUMAN	transmem	BW4	208	208	.	.	.	.
sp|P29371|NK3R_HUMAN	transmem	TM5	243	276	.	.	.	.
sp|P29371|NK3R_HUMAN	transmem	BW5	259	259	.	.	.	.
sp|P29371|NK3R_HUMAN	transmem	TM6	292	324	.	.	.	.
sp|P29371|NK3R_HUMAN	transmem	BW6	314	314	.	.	.	.
sp|P29371|NK3R_HUMAN	transmem	TM7	333	359	.	.	.	.
sp|P29371|NK3R_HUMAN	transmem	BW7	353	353	.	.	.	.
sp|P30518|V2R_HUMAN	transmem	TM1	35	64	.	.	.	.
sp|P30518|V2R_HUMAN	transmem	BW1	55	55	.	.	.	.
sp|P30518|V2R_HUMAN	transmem	TM2	73	101	.	.	.	.
sp|P30518|V2R_HUMAN	transmem	BW2	85	85	.	.	.	.
sp|P30518|V2R_HUMAN	transmem	TM3	109	142	.	.	.	.
sp|P30518|V2R_HUMAN	transmem	BW3	137	137	.	.	.	.
sp|P30518|V2R_HUMAN	transmem	TM4	153	177	.	.	.	.
sp|P30518|V2R_HUMAN	transmem	BW4	164	164	.	.	.	.
sp|P30518|V2R_HUMAN	transmem	TM5	201	234	.	.	.	.
sp|P30518|V2R_HUMAN	transmem	BW5	217	217	.	.	.	.
sp|P30518|V2R_HUMAN	transmem	TM6	264	296	.	.	.	.
sp|P30518|V2R_HUMAN	transmem	BW6	286	286	.	.	.	.
sp|P30518|V2R_HUMAN	transmem	TM7	302	328	.	.	.	.
sp|P30518|V2R_HUMAN	transmem	BW7	322	322	.	.	.	.
sp|P30550|GRPR_HUMAN	transmem	TM1	38	67	.	.	.	.
sp|P30550|GRPR_HUMAN	transmem	BW1	58	58	.	.	.	.
sp|P30550|GRPR_HUMAN	transmem	TM2	74	102	.	.	.	.
sp|P30550|GRPR_HUMAN	transmem	BW2	86	86	.	.	.	.
sp|P30550|GRPR_HUMAN	transmem	TM3	110	143	.	.	.	.
sp|P30550|GRPR_HUMAN	transmem	BW3	138	138	.	.	.	.
sp|P30550|GRPR_HUMAN	transmem	TM4	154	178	.	.	.	.
sp|P30550|GRPR_HUMAN	transmem	BW4	165	165	.	.	.	.
sp|P30550|GRPR_HUMAN	transmem	TM5	206	239	.	.	.	.
sp|P30550|GRPR_HUMAN	transmem	BW5	222	222	.	.	.	.
sp|P30550|GRPR_HUMAN	transmem	TM6	257	289	.	.	.	.
sp|P30550|GRPR_HUMAN	transmem	BW6	279	279	.	.	.	.
sp|P30550|GRPR_HUMAN	transmem	TM7	299	325	.	.	.	.
sp|P30550|GRPR_HUMAN	transmem	BW7	319	319	.	.	.	.
sp|P30559|OXYR_HUMAN	transmem	TM1	37	66	.	.	.	.
sp|P30559|OXYR_HUMAN	transmem	BW1	57	57	.	.	.	.
sp|P30559|OXYR_HUMAN	transmem	TM2	73	101	.	.	.	.
sp|P30559|OXYR_HUMAN	transmem	BW2	85	85	.	.	.	.
sp|P30559|OXYR_HUMAN	transmem	TM3	109	142	.	.	.	.
sp|P30559|OXYR_HUMAN	transmem	BW3	137	137	.	.	.	.
sp|P30559|OXYR_HUMAN	transmem	TM4	150	174	.	.	.	.
sp|P30559|OXYR_HUMAN	transmem	BW4	161	161	.	.	.	.
sp|P30559|OXYR_HUMAN	transmem	TM5	196	229	.	.	.	.
sp|P30559|OXYR_HUMAN	transmem	BW5	212	212	.	.	.	.
sp|P30559|OXYR_HUMAN	transmem	TM6	268	300	.	.	.	.
sp|P30559|OXYR_HUMAN	transmem	BW6	290	290	.	.	.	.
sp|P30559|OXYR_HUMAN	transmem	TM7	306	332	.	.	.	.
sp|P30559|OXYR_HUMAN	transmem	BW7	326	326	.	.	.	.
sp|P30968|GNRHR_HUMAN	transmem	TM1	33	62	.	.	.	.
sp|P30968|GNRHR_HUMAN	transmem	BW1	53	53	.	.	.	.
sp|P30968|GNRHR_HUMAN	transmem	TM2	75	103	.	.	.	.
sp|P30968|GNRHR_HUMAN	transmem	BW2	87	87	.	.	.	.
sp|P30968|GNRHR_HUMAN	transmem	TM3	111	144	.	.	.	.
sp|P30968|GNRHR_HUMAN	transmem	BW3	139	139	.	.	.	.
sp|P30968|GNRHR_HUMAN	transmem	TM4	153	177	.	.	.	.
sp|P30968|GNRHR_HUMAN	transmem	BW4	164	164	.	.	.	.
sp|P30968|GNRHR_HUMAN	transmem	TM5	207	240	.	.	.	.
sp|P30968|GNRHR_HUMAN	transmem	BW5	223	223	.	.	.	.
sp|P30968|GNRHR_HUMAN	transmem	TM6	260	292	.	.	.	.
sp|P30968|GNRHR_HUMAN	transmem	BW6	282	282	.	.	.	.
sp|P30968|GNRHR_HUMAN	transmem	TM7	300	326	.	.	.	.
sp|P30968|GNRHR_HUMAN	transmem	BW7	320	320	.	.	.	.
sp|P30989|NTR1_HUMAN	transmem	TM1	61	90	.	.	.	.
sp|P30989|NTR1_HUMAN	transmem	BW1	81	81	.	.	.	.
sp|P30989|NTR1_HUMAN	transmem	TM2	100	128	.	.	.	.
sp|P30989|NTR1_HUMAN	transmem	BW2	112	112	.	.	.	.
sp|P30989|NTR1_HUMAN	transmem	TM3	138	171	.	.	.	.
sp|P30989|NTR1_HUMAN	transmem	BW3	166	166	.	.	.	.
sp|P30989|NTR1_HUMAN	transmem	TM4	182	206	.	.	.	.
sp|P30989|NTR1_HUMAN	transmem	BW4	193	193	.	.	.	.
sp|P30989|NTR1_HUMAN	transmem	TM5	232	265	.	.	.	.
sp|P30989|NTR1_HUMAN	transmem	BW5	248	248	.	.	.	.
sp|P30989|NTR1_HUMAN	transmem	TM6	296	328	.	.	.	.
sp|P30989|NTR1_HUMAN	transmem	BW6	318	318	.	.	.	.
sp|P30989|NTR1_HUMAN	transmem	TM7	341	367	.	.	.	.
sp|P30989|NTR1_HUMAN	transmem	BW7	361	361	.	.	.	.
sp|P32238|CCKAR_HUMAN	transmem	TM1	39	68	.	.	.	.
sp|P32238|CCKAR_HUMAN	transmem	BW1	59	59	.	.	.	.
sp|P32238|CCKAR_HUMAN	transmem	TM2	75	103	.	.	.	.
sp|P32238|CCKAR_HUMAN	transmem	BW2	87	87	.	.	.	.
sp|P32238|CCKAR_HUMAN	transmem	TM3	111	144	.	.	.	.
sp|P32238|CCKAR_HUMAN	transmem	BW3	139	139	.	.	.	.
sp|P32238|CCKAR_HUMAN	transmem	TM4	155	179	.	.	.	.
sp|P32238|CCKAR_HUMAN	transmem	BW4	166	166	.	.	.	.
sp|P32238|CCKAR_HUMAN	transmem	TM5	205	238	.	.	.	.
sp|P32238|CCKAR_HUMAN	transmem	BW5	221	221	.	.	.	.
sp|P32238|CCKAR_HUMAN	transmem	TM6	306	338	.	.	.	.
sp|P32238|CCKAR_HUMAN	transmem	BW6	328	328	.	.	.	.
sp|P32238|CCKAR_HUMAN	transmem	TM7	347	373	.	.	.	.
sp|P32238|CCKAR_HUMAN	transmem	BW7	367	367	.	.	.	.
sp|P32239|GASR_HUMAN	transmem	TM1	52	81	.	.	.	.
sp|P32239|GASR_HUMAN	transmem	BW1	72	72	.	.	.	.
sp|P32239|GASR_HUMAN	transmem	TM2	88	116	.	.	.	.
sp|P32239|GASR_HUMAN	transmem	BW2	100	100	.	.	.	.
sp|P32239|GASR_HUMAN	transmem	TM3	124	157	.	.	.	.
sp|P32239|GASR_HUMAN	transmem	BW3	152	152	.	.	.	.
sp|P32239|GASR_HUMAN	transmem	TM4	168	192	.	.	.	.
sp|P32239|GASR_HUMAN	transmem	BW4	179	179	.	.	.	.
sp|P32239|GASR_HUMAN	transmem	TM5	214	247	.	.	.	.
sp|P32239|GASR_HUMAN	transmem	BW5	230	230	.	.	.	.
sp|P32239|GASR_HUMAN	transmem	TM6	326	358	.	.	.	.
sp|P32239|GASR_HUMAN	transmem	BW6	348	348	.	.	.	.
sp|P32239|GASR_HUMAN	transmem	TM7	367	393	.	.	.	.
sp|P32239|GASR_HUMAN	transmem	BW7	387	387	.	.	.	.
sp|P32247|BRS3_HUMAN	transmem	TM1	45	74	.	.	.	.
sp|P32247|BRS3_HUMAN	transmem	BW1	65	65	.	.	.	.
sp|P32247|BRS3_HUMAN	transmem	TM2	81	109	.	.	.	.
sp|P32247|BRS3_HUMAN	transmem	BW2	93	93	.	.	.	.
sp|P32247|BRS3_HUMAN	transmem	TM3	117	150	.	.	.	.
sp|P32247|BRS3_HUMAN	transmem	BW3	145	145	.	.	.	.
sp|P32247|BRS3_HUMAN	transmem	TM4	161	185	.	.	.	.
sp|P32247|BRS3_HUMAN	transmem	BW4	172	172	.	.	.	.
sp|P32247|BRS3_HUMAN	transmem	TM5	213	246	.	.	.	.
sp|P32247|BRS3_HUMAN	transmem	BW5	229	229	.	.	.	.
sp|P32247|BRS3_HUMAN	transmem	TM6	264	296	.	.	.	.
sp|P32247|BRS3_HUMAN	transmem	BW6	286	286	.	.	.	.
sp|P32247|BRS3_HUMAN	transmem	TM7	307	333	.	.	.	.
sp|P32247|BRS3_HUMAN	transmem	BW7	327	327	.	.	.	.
sp|P37288|V1AR_HUMAN	transmem	TM1	49	78	.	.	.	.
sp|P37288|V1AR_HUMAN	transmem	BW1	69	69	.	.	.	.
sp|P37288|V1AR_HUMAN	transmem	TM2	85	113	.	.	.	.
sp|P37288|V1AR_HUMAN	transmem	BW2	97	97	.	.	.	.
sp|P37288|V1AR_HUMAN	transmem	TM3	121	154	.	.	.	.
sp|P37288|V1AR_HUMAN	transmem	BW3	149	149	.	.	.	.
sp|P37288|V1AR_HUMAN	transmem	TM4	164	188	.	.	.	.
sp|P37288|V1AR_HUMAN	transmem	BW4	175	175	.	.	.	.
sp|P37288|V1AR_HUMAN	transmem	TM5	212	245	.	.	.	.
sp|P37288|V1AR_HUMAN	transmem	BW5	228	228	.	.	.	.
sp|P37288|V1AR_HUMAN	transmem	TM6	284	316	.	.	.	.
sp|P37288|V1AR_HUMAN	transmem	BW6	306	306	.	.	.	.
sp|P37288|V1AR_HUMAN	transmem	TM7	325	351	.	.	.	.
sp|P37288|V1AR_HUMAN	transmem	BW7	345	345	.	.	.	.
sp|P47901|V1BR_HUMAN	transmem	TM1	32	61	.	.	.	.
sp|P47901|V1BR_HUMAN	transmem	BW1	52	52	.	.	.	.
sp|P47901|V1BR_HUMAN	transmem	TM2	68	96	.	.	.	.
sp|P47901|V1BR_HUMAN	transmem	BW2	80	80	.	.	.	.
sp|P47901|V1BR_HUMAN	transmem	TM3	104	137	.	.	.	.
sp|P47901|V1BR_HUMAN	transmem	BW3	132	132	.	.	.	.
sp|P47901|V1BR_HUMAN	transmem	TM4	147	171	.	.	.	.
sp|P47901|V1BR_HUMAN	transmem	BW4	158	158	.	.	.	.
sp|P47901|V1BR_HUMAN	transmem	TM5	195	228	.	.	.	.
sp|P47901|V1BR_HUMAN	transmem	BW5	211	211	.	.	.	.
sp|P47901|V1BR_HUMAN	transmem	TM6	274	306	.	.	.	.
sp|P47901|V1BR_HUMAN	transmem	BW6	296	296	.	.	.	.
sp|P47901|V1BR_HUMAN	transmem	TM7	315	341	.	.	.	.
sp|P47901|V1BR_HUMAN	transmem	BW7	335	335	.	.	.	.
sp|P49146|NPY2R_HUMAN	transmem	TM1	48	77	.	.	.	.
sp|P49146|NPY2R_HUMAN	transmem	BW1	68	68	.	.	.	.
sp|P49146|NPY2R_HUMAN	transmem	TM2	84	112	.	.	.	.
sp|P49146|NPY2R_HUMAN	transmem	BW2	96	96	.	.	.	.
sp|P49146|NPY2R_HUMAN	transmem	TM3	120	153	.	.	.	.
sp|P49146|NPY2R_HUMAN	transmem	BW3	148	148	.	.	.	.
sp|P49146|NPY2R_HUMAN	transmem	TM4	162	186	.	.	.	.
sp|P49146|NPY2R_HUMAN	transmem	BW4	173	173	.	.	.	.
sp|P49146|NPY2R_HUMAN	transmem	TM5	215	248	.	.	.	.
sp|P49146|NPY2R_HUMAN	transmem	BW5	231	231	.	.	.	.
sp|P49146|NPY2R_HUMAN	transmem	TM6	261	293	.	.	.	.
sp|P49146|NPY2R_HUMAN	transmem	BW6	283	283	.	.	.	.
sp|P49146|NPY2R_HUMAN	transmem	TM7	302	328	.	.	.	.
sp|P49146|NPY2R_HUMAN	transmem	BW7	322	322	.	.	.	.
sp|P49683|PRLHR_HUMAN	transmem	TM1	58	87	.	.	.	.
sp|P49683|PRLHR_HUMAN	transmem	BW1	78	78	.	.	.	.
sp|P49683|PRLHR_HUMAN	transmem	TM2	94	122	.	.	.	.
sp|P49683|PRLHR_HUMAN	transmem	BW2	106	106	.	.	.	.
sp|P49683|PRLHR_HUMAN	transmem	TM3	131	164	.	.	.	.
sp|P49683|PRLHR_HUMAN	transmem	BW3	159	159	.	.	.	.
sp|P49683|PRLHR_HUMAN	transmem	TM4	173	197	.	.	.	.
sp|P49683|PRLHR_HUMAN	transmem	BW4	184	184	.	.	.	.
sp|P49683|PRLHR_HUMAN	transmem	TM5	221	254	.	.	.	.
sp|P49683|PRLHR_HUMAN	transmem	BW5	237	237	.	.	.	.
sp|P49683|PRLHR_HUMAN	transmem	TM6	271	303	.	.	.	.
sp|P49683|PRLHR_HUMAN	transmem	BW6	293	293	.	.	.	.
sp|P49683|PRLHR_HUMAN	transmem	TM7	312	338	.	.	.	.
sp|P49683|PRLHR_HUMAN	transmem	BW7	332	332	.	.	.	.
sp|P50391|NPY4R_HUMAN	transmem	TM1	39	68	.	.	.	.
sp|P50391|NPY4R_HUMAN	transmem	BW1	59	59	.	.	.	.
sp|P50391|NPY4R_HUMAN	transmem	TM2	75	103	.	.	.	.
sp|P50391|NPY4R_HUMAN	transmem	BW2	87	87	.	.	.	.
sp|P50391|NPY4R_HUMAN	transmem	TM3	111	144	.	.	.	.
sp|P50391|NPY4R_HUMAN	transmem	BW3	139	139	.	.	.	.
sp|P50391|NPY4R_HUMAN	transmem	TM4	153	177	.	.	.	.
sp|P50391|NPY4R_HUMAN	transmem	BW4	164	164	.	.	.	.
sp|P50391|NPY4R_HUMAN	transmem	TM5	210	243	.	.	.	.
sp|P50391|NPY4R_HUMAN	transmem	BW5	226	226	.	.	.	.
sp|P50391|NPY4R_HUMAN	transmem	TM6	258	290	.	.	.	.
[truncated: 9,845 more rows]
